# Supplementary material for: The histone variant H2A.W and linker histone H1 co-regulate heterochromatin accessibility and DNA methylation
Source: Nat Commun. 2021 May 11;12:2683. doi: 10.1038/s41467-021-22993-5 (PMC8113232; doi:10.1038/s41467-021-22993-5)
Supplement: Supplementary file 4 — Source Data [file 41467_2021_22993_MOESM4_ESM.xlsx]

## Sheet: Fig. 4a
chr	start	end	WT_H2A	h2aw2_H2A	WT_H2AW	WT_H2AX	h2aw2_H2AX	WT_H2AZ	h2aw2_H2AZ
Chr3	0	1000	-0.305999	-0.121329	-0.108507	-0.116553	0.232998	-0.67646	-0.594662
Chr3	1000	2000	-0.172455	-0.039861	-0.0472548	-0.223455	-0.0795235	0.19194	0.0893096
Chr3	2000	3000	0.163142	-0.123916	-0.602923	-0.347588	-0.51325	1.09777	0.957753
Chr3	3000	4000	-0.165013	-0.214096	-0.717802	-0.408141	-0.766897	1.30584	1.20486
Chr3	4000	5000	-0.0272607	-0.253888	-0.683441	-0.340544	-0.563218	1.39751	1.2674
Chr3	5000	6000	-0.0765788	-0.116593	-0.800907	-0.34529	-0.397044	1.03694	1.04296
Chr3	6000	7000	-0.129645	-0.326617	-1.06116	-0.247509	-0.767325	1.18044	1.07597
Chr3	7000	8000	-0.0441386	-0.250673	-0.754221	-0.244325	-0.704225	1.03223	0.98172
Chr3	8000	9000	-0.0835314	-0.164039	-0.827903	0.109505	-0.365499	0.22601	0.266602
Chr3	9000	10000	0.151309	0.0423404	-0.948623	0.0534368	-0.205594	0.431049	0.253052
Chr3	10000	11000	0.48761	0.299032	-0.963595	0.442474	0.183112	-0.6997	-0.7036
Chr3	11000	12000	0.362174	0.157429	-0.807836	0.525206	-0.0356004	-0.627196	-0.81237
Chr3	12000	13000	0.0920976	-0.0946678	-0.534841	0.245802	0.0782685	-0.493564	-0.551664
Chr3	13000	14000	0.0395231	-0.312733	-1.06906	-0.123934	-0.312817	0.327579	0.265166
Chr3	14000	15000	0.52695	0.317279	-0.92927	0.528721	0.0865068	-0.465025	-0.457677
Chr3	15000	16000	0.382446	-0.111092	-0.937583	0.157821	-0.341882	0.367641	0.140843
Chr3	16000	17000	0.033249	0.0461852	-1.02243	-0.211361	-0.287618	0.693045	0.717393
Chr3	17000	18000	0.284554	0.180799	-0.401067	0.24348	-0.121756	0.196587	0.107358
Chr3	18000	19000	-0.0790118	-0.155293	-0.757076	-0.364206	-0.534964	0.838136	0.882845
Chr3	19000	20000	-0.261661	-0.364318	-0.470059	-0.223397	-0.332201	0.763797	0.797216
Chr3	20000	21000	-0.149952	-0.0818089	-0.663236	-0.147599	-0.430794	0.849595	0.924164
Chr3	21000	22000	-0.375495	-0.29205	-0.957859	-0.267573	-0.272706	0.0541486	0.26818
Chr3	22000	23000	-0.298306	-0.171799	-0.569501	-0.0837347	-0.139948	0.0801508	0.158098
Chr3	23000	24000	-0.205064	-0.235184	-0.632282	-0.0566945	-0.18658	0.0287472	0.120587
Chr3	24000	25000	-0.139858	-0.0583875	-0.471505	0.0199596	-0.155561	0.126168	0.284474
Chr3	25000	26000	-0.102695	-0.269187	-0.698782	-0.143998	-0.456768	0.774107	0.707725
Chr3	26000	27000	0.145402	-0.04089	-0.976884	-0.0960007	-0.390515	0.938	0.888194
Chr3	27000	28000	0.184238	-0.0521545	-0.808483	0.0585727	-0.22386	0.598797	0.56254
Chr3	28000	29000	-0.0779324	-0.0822856	0.158883	-0.190793	-0.27622	0.542276	0.698826
Chr3	29000	30000	-0.0279935	-0.0645675	0.22748	-0.160761	-0.239635	0.276505	0.456396
Chr3	30000	31000	-0.180954	-0.29601	-0.903169	-0.106946	-0.223824	0.215791	0.190967
Chr3	31000	32000	0.262675	-0.0329151	-0.709627	0.208303	-0.0272282	-0.474424	-0.573108
Chr3	32000	33000	0.557756	0.269239	-0.741645	0.53192	0.222489	-0.629579	-0.791154
Chr3	33000	34000	0.480474	0.4427	-1.45362	0.438628	0.133183	-0.512069	-0.78549
Chr3	34000	35000	-0.022172	-0.0255718	-0.670068	0.00509014	-0.0344206	0.198503	0.0882564
Chr3	35000	36000	0.185034	0.141215	-0.946937	0.220293	0.108439	-0.515579	-0.527954
Chr3	36000	37000	0.577174	0.351705	-0.81918	0.431827	-0.00511625	-0.511977	-0.730356
Chr3	37000	38000	0.304884	0.129874	-0.766449	0.0539101	0.0609107	-0.221187	-0.272273
Chr3	38000	39000	-0.0764703	-0.121791	-0.681095	-0.294913	-0.323471	0.673951	0.610286
Chr3	39000	40000	0.230048	0.113979	-1.00312	0.32088	0.0258697	-0.0663413	0.0155988
Chr3	40000	41000	0.329096	0.16041	-0.708471	0.352439	0.154849	-0.242526	-0.306997
Chr3	41000	42000	0.0797906	-0.0296055	-0.981906	0.108768	-0.172648	0.728681	0.62818
Chr3	42000	43000	-0.333716	-0.143481	-0.455121	-0.173549	0.0558055	-0.280195	-0.154801
Chr3	43000	44000	-0.235875	-0.462204	-0.291516	-0.190605	-0.229193	-0.0463041	-0.0736001
Chr3	44000	45000	0.0186797	-0.113186	-0.802646	0.14381	-0.211599	-0.0351655	-0.116812
Chr3	45000	46000	-0.0559211	-0.247632	-0.750708	-0.21805	-0.356508	0.767873	0.713818
Chr3	46000	47000	-0.251085	-0.266736	-0.824222	-0.258019	-0.264265	0.426611	0.349593
Chr3	47000	48000	0.283583	0.0447495	-0.951416	0.0522551	-0.189535	0.251476	0.201089
Chr3	48000	49000	0.181619	-0.0830766	-0.481785	0.222984	-0.113511	-0.253088	-0.199184
Chr3	49000	50000	-0.11794	-0.00537079	-0.497976	0.0762625	-0.13035	0.0122997	0.158083
Chr3	50000	51000	-0.247563	-0.199917	-0.40719	-0.37047	-0.315779	0.272414	0.441896
Chr3	51000	52000	-0.189577	-0.134008	-0.398868	-0.03733	-0.141343	0.279411	0.274533
Chr3	52000	53000	0.333273	0.143147	-0.911193	0.319758	0.0906355	-0.331882	-0.302353
Chr3	53000	54000	0.467182	0.470998	-0.694082	0.572597	0.222325	-0.814628	-0.760773
Chr3	54000	55000	0.295592	0.272144	-0.715716	0.288482	0.0875539	-0.758671	-0.532627
Chr3	55000	56000	0.584174	0.340548	-0.854823	0.543044	0.163049	-0.432417	-0.737939
Chr3	56000	57000	0.581913	0.198408	-1.34289	0.551081	-0.0872239	-0.442571	-0.615615
Chr3	57000	58000	-0.151526	-0.266097	-1.02973	-0.233748	-0.553087	0.682932	0.612986
Chr3	58000	59000	0.384201	0.159079	-1.06063	0.297085	-0.0422139	0.0934096	-0.143255
Chr3	59000	60000	0.142392	0.0780348	-0.903509	0.0181901	-0.0848874	-0.202027	-0.236203
Chr3	60000	61000	0.026369	0.0351021	-0.749471	-0.234764	-0.174134	0.668576	0.666937
Chr3	61000	62000	-0.0304844	0.0142903	-0.492859	-0.0685626	-0.0961431	0.0119802	0.0141197
Chr3	62000	63000	0.329056	0.204875	-0.625137	0.4314	0.0281382	-0.569998	-0.582761
Chr3	63000	64000	0.417598	0.341863	-0.830867	0.468027	0.341088	-0.709142	-0.537833
Chr3	64000	65000	0.54446	0.333	-0.67528	0.345029	0.072858	-0.388279	-0.408043
Chr3	65000	66000	0.0334169	-0.201549	-0.905775	-0.188605	-0.324776	0.910558	0.922976
Chr3	66000	67000	-0.103444	-0.249883	-0.639983	-0.14508	-0.154854	0.281265	0.281557
Chr3	67000	68000	0.00988091	-0.0919036	-0.539814	-0.1604	-0.505625	0.714406	0.869505
Chr3	68000	69000	0.0160362	-0.0761729	-0.313194	-0.0317948	-0.303834	0.478636	0.548294
Chr3	69000	70000	0.193382	0.104581	-0.688108	0.29	0.0248877	-0.156492	-0.215949
Chr3	70000	71000	0.330706	0.222544	-1.09342	0.18016	-0.0394976	0.0240949	0.0425106
Chr3	71000	72000	-0.15708	-0.228232	-0.76489	-0.336076	-0.446469	0.733481	0.886617
Chr3	72000	73000	-0.01769	-0.0277502	-0.88867	-0.020869	-0.322514	0.725294	0.731275
Chr3	73000	74000	0.0110134	-0.0400383	-0.31776	-0.0888028	-0.218345	0.559555	0.502496
Chr3	74000	75000	-0.243847	-0.311339	-0.219024	-0.0102374	-0.165266	-0.0248499	-0.0851602
Chr3	75000	76000	-0.047985	-0.0273077	-0.568333	-0.100754	-0.105284	0.0238779	0.111498
Chr3	76000	77000	-0.0849136	-0.11633	-0.642186	0.153081	-0.124894	0.0818992	0.0498246
Chr3	77000	78000	-0.139297	-0.313019	-0.489203	0.0114331	-0.133469	0.117494	0.0392678
Chr3	78000	79000	-0.00153057	-0.13178	-0.443112	0.0611974	-0.275983	0.318521	0.228815
Chr3	79000	80000	0.0388965	-0.0898234	-0.630019	0.0454084	-0.297189	0.666771	0.568894
Chr3	80000	81000	-0.0048102	-0.199434	-1.01537	0.0952724	-0.2847	0.469095	0.359818
Chr3	81000	82000	-0.144843	-0.156868	-0.587377	-0.105754	-0.237434	0.47478	0.538165
Chr3	82000	83000	-0.123295	-0.162221	-0.53585	0.0131241	-0.224718	-0.0176122	0.17396
Chr3	83000	84000	0.0800138	-0.0126643	-0.541736	-0.109352	-0.357596	0.85293	0.869156
Chr3	84000	85000	0.114898	-0.0833536	-0.731097	-0.186968	-0.365756	0.865359	0.764067
Chr3	85000	86000	-0.0502683	-0.218778	-0.7857	-0.106657	-0.291216	0.376966	0.332628
Chr3	86000	87000	0.304905	0.101961	-1.0278	0.379216	0.06272	-0.391024	-0.611066
Chr3	87000	88000	0.331055	0.044898	-0.629432	0.292786	0.00464782	-0.496182	-0.527053
Chr3	88000	89000	-0.0276621	-0.196318	-0.919163	-0.0360798	-0.412868	0.693102	0.688194
Chr3	89000	90000	-0.138726	-0.311894	-0.867695	-0.0850635	-0.234072	0.255436	0.314498
Chr3	90000	91000	0.113441	-0.021877	-0.682835	0.156526	-0.117185	-0.116049	-0.235599
Chr3	91000	92000	0.39654	0.279322	-1.28549	0.330055	0.0582235	-0.466497	-0.649556
Chr3	92000	93000	0.420431	0.181974	-1.11816	0.445647	0.0748659	-0.291866	-0.294699
Chr3	93000	94000	-0.231961	-0.434948	-0.781433	-0.141268	-0.485265	0.257628	0.0811826
Chr3	94000	95000	0.225145	0.149823	-0.95444	0.244978	0.00353551	-0.336311	-0.412987
Chr3	95000	96000	0.36149	0.38803	-0.714382	0.517765	0.125638	-0.76333	-0.63132
Chr3	96000	97000	0.503774	0.388397	-0.729487	0.520659	0.125793	-0.625975	-0.747079
Chr3	97000	98000	0.588065	0.459181	-0.73505	0.562395	0.117029	-0.67373	-0.742259
Chr3	98000	99000	0.604177	0.397126	-0.745645	0.403207	0.174198	-0.625252	-0.746576
Chr3	99000	100000	0.484975	0.444228	-0.62556	0.479855	0.0863673	-0.794149	-0.792305
Chr3	100000	101000	0.459122	0.163744	-1.0456	0.529256	0.0647044	-0.656838	-0.769397
Chr3	101000	102000	0.271233	-0.121713	-0.970328	-0.0435707	-0.361155	0.529361	0.407969
Chr3	102000	103000	-0.277403	-0.28879	-0.661626	-0.0927722	-0.175619	-0.132878	0.115134
Chr3	103000	104000	-0.0537397	-0.116701	-0.941736	-0.18428	-0.385633	0.851752	0.934235
Chr3	104000	105000	-0.0996919	-0.0603546	-0.623314	-0.265428	-0.176707	0.625914	0.68603
Chr3	105000	106000	-0.244276	-0.21509	-0.0349469	-0.146581	-0.187887	0.0645901	0.0698567
Chr3	106000	107000	-0.108021	-0.0726729	-0.710585	-0.416187	-0.407566	0.711185	0.847163
Chr3	107000	108000	0.429446	0.384761	-0.869644	0.376995	0.0469717	-0.577355	-0.644603
Chr3	108000	109000	0.556022	0.494196	-0.876709	0.500206	0.220023	-0.738802	-0.844754
Chr3	109000	110000	0.614756	0.395705	-0.91626	0.50287	0.102652	-0.78095	-0.776847
Chr3	110000	111000	0.62595	0.426012	-0.689743	0.563476	0.211743	-0.802063	-0.793108
Chr3	111000	112000	0.597885	0.391031	-0.496165	0.568493	0.104148	-0.631912	-0.832035
Chr3	112000	113000	0.467913	0.357516	-0.694171	0.533272	0.226033	-0.755835	-0.833957
Chr3	113000	114000	0.302379	0.0879723	-0.662068	0.383027	0.0753999	-0.397434	-0.633196
Chr3	114000	115000	-0.0382513	-0.0773889	-0.573764	-0.0219049	-0.30001	0.400584	0.472022
Chr3	115000	116000	-0.0942617	-0.156792	-0.570662	-0.116402	-0.228919	0.345744	0.337434
Chr3	116000	117000	-0.137439	-0.0087687	-0.649352	-0.0408896	0.0319534	0.333037	0.410612
Chr3	117000	118000	-0.00127947	-0.0947383	-0.746433	-0.109635	-0.396158	0.497157	0.445898
Chr3	118000	119000	-0.0673385	-0.213139	-0.694104	-0.0844542	-0.371523	0.436559	0.401763
Chr3	119000	120000	-0.21059	-0.125382	-0.468512	-0.264955	-0.235004	0.493317	0.723506
Chr3	120000	121000	-0.0885998	-0.140107	-0.0621154	-0.0465435	0.0534759	-0.0321638	-0.104231
Chr3	121000	122000	-0.133056	-0.297396	-0.837522	0.10777	-0.36495	0.20564	0.131346
Chr3	122000	123000	-0.194478	-0.107963	-0.61551	-0.0605253	-0.0883889	0.137776	0.327965
Chr3	123000	124000	-0.0830086	-0.197185	-0.540284	0.104721	-0.0308725	0.117717	0.0461872
Chr3	124000	125000	-0.0403211	-0.0842648	-0.52351	-0.0462078	-0.183734	0.404621	0.370289
Chr3	125000	126000	0.127857	0.104608	-0.674798	-0.156897	-0.387609	0.702233	0.786235
Chr3	126000	127000	-0.215303	-0.0841187	-0.70439	-0.428083	-0.384735	1.07558	1.21328
Chr3	127000	128000	0.194265	0.15634	-0.716676	0.377543	0.237537	-0.393598	-0.317528
Chr3	128000	129000	0.399225	0.167382	-1.01155	0.283509	0.0467617	0.21299	0.102777
Chr3	129000	130000	-0.479732	0.0605211	1.22872	-0.480507	0.349937	-0.638931	-0.470707
Chr3	130000	131000	-0.400916	0.0470062	0.53481	-0.307029	0.354624	-0.634712	-0.369378
Chr3	131000	132000	-0.233012	-0.344719	-0.559832	-0.18383	-0.300396	0.00431303	0.0624646
Chr3	132000	133000	-0.151783	-0.318383	-0.274777	-0.00676219	0.106051	-0.151046	-0.0647048
Chr3	133000	134000	-0.301569	-0.356238	-0.727828	0.0738347	-0.207526	-0.0349332	0.037324
Chr3	134000	135000	-0.225886	-0.244691	-0.667868	-0.0210694	0.00850768	-0.190846	-0.187654
Chr3	135000	136000	0.00474979	-0.0316582	-0.672752	-0.0483011	-0.309303	0.304829	0.339348
Chr3	136000	137000	0.497985	0.265472	-0.614755	0.464791	0.0795218	-0.322545	-0.504966
Chr3	137000	138000	0.387717	0.269564	-1.14	0.357147	0.0114245	-0.480916	-0.482863
Chr3	138000	139000	0.196796	0.0292061	-0.852101	0.0170397	-0.266659	0.875608	0.715351
Chr3	139000	140000	0.166558	0.000453004	-0.871887	0.0141253	-0.31763	0.776481	0.578532
Chr3	140000	141000	0.511283	0.400779	-1.04674	0.538224	0.279106	-0.674253	-0.644277
Chr3	141000	142000	0.736552	0.389707	-1.02585	0.600092	0.115703	-0.509995	-0.786547
Chr3	142000	143000	0.492038	0.418034	-0.780571	0.456223	-0.00393126	-0.602745	-0.713258
Chr3	143000	144000	0.240709	0.156297	-0.664027	0.226533	0.0592445	-0.212106	-0.229987
Chr3	144000	145000	0.429214	0.158017	-0.837484	0.458811	0.108089	-0.489482	-0.538332
Chr3	145000	146000	0.572208	0.265572	-0.858549	0.497425	0.190121	-0.683091	-0.849368
Chr3	146000	147000	0.451798	0.312955	-0.863043	0.410877	0.0133201	-0.826311	-0.752903
Chr3	147000	148000	0.532342	0.40072	-0.733986	0.457782	0.085282	-0.796893	-0.936803
Chr3	148000	149000	0.522482	0.399098	-0.653177	0.601959	0.0831213	-0.619598	-0.625551
Chr3	149000	150000	0.137272	-0.149379	-0.651129	0.00109211	-0.339579	0.621138	0.454245
Chr3	150000	151000	0.249342	-0.112477	-0.658036	0.255205	-0.0740047	-0.414374	-0.629858
Chr3	151000	152000	-0.0590916	-0.254181	-0.642358	-0.118954	-0.260337	0.425424	0.254176
Chr3	152000	153000	0.38199	0.0901118	-1.01279	0.251334	-0.245182	0.384094	0.208847
Chr3	153000	154000	0.448248	0.457375	-0.817382	0.469521	0.378194	-0.250059	-0.195301
Chr3	154000	155000	0.438001	0.340375	-0.670687	0.257084	-0.00964459	-0.01187	0.00765219
Chr3	155000	156000	-0.121355	-0.137403	-0.406009	-0.316822	-0.180892	0.653445	0.696894
Chr3	156000	157000	-0.209021	-0.10856	0.987138	-0.232202	0.146412	-0.368875	-0.276626
Chr3	157000	158000	-0.422532	-0.467893	0.417429	-0.196697	0.0945577	-0.61921	-0.456199
Chr3	158000	159000	-0.225595	-0.141891	0.988097	-0.277852	0.0326047	-0.0398196	0.0880672
Chr3	159000	160000	-0.181136	-0.202758	0.0143168	-0.0350499	-0.180514	0.120832	0.145317
Chr3	160000	161000	0.172936	-0.193978	-0.302199	-0.150821	-0.460313	0.629417	0.526492
Chr3	161000	162000	-0.015624	-0.280234	-0.76063	-0.117404	-0.297764	0.526114	0.507672
Chr3	162000	163000	-0.0500885	-0.257406	-0.827627	-0.0174988	-0.328223	0.382269	0.29493
Chr3	163000	164000	-0.0844868	-0.193379	-0.268867	0.0910416	-0.0441142	-0.0265439	-0.104664
Chr3	164000	165000	-0.122073	-0.137297	-0.759488	0.0605534	-0.177301	-0.0080261	0.160748
Chr3	165000	166000	0.0524354	-0.108543	-0.348129	-0.0211757	-0.273103	0.333899	0.446888
Chr3	166000	167000	0.0106168	-0.0753691	-0.931757	0.165932	-0.162832	-0.0560158	-0.0141026
Chr3	167000	168000	0.434242	0.262895	-1.12764	0.281656	0.124598	-0.138909	-0.272242
Chr3	168000	169000	-0.00120622	-0.295416	-0.922632	-0.289013	-0.390739	1.0039	0.866674
Chr3	169000	170000	0.134382	-0.0431539	-1.05339	0.144007	0.0187676	0.242092	0.288061
Chr3	170000	171000	0.353564	0.112267	-0.721047	0.366373	-0.0550704	0.0791029	-0.0076451
Chr3	171000	172000	-0.00767457	-0.194411	-0.787043	-0.267841	-0.539855	0.822329	0.912402
Chr3	172000	173000	-0.154952	-0.106669	-0.616546	0.00154871	-0.215683	0.357234	0.361594
Chr3	173000	174000	0.171125	-0.0511788	-0.864365	0.0518184	-0.330303	0.833458	0.732856
Chr3	174000	175000	0.589303	0.262391	-0.900801	0.461005	0.0655335	-0.775235	-0.823593
Chr3	175000	176000	0.477691	0.386081	-1.02274	0.480094	0.159508	-0.880624	-0.874282
Chr3	176000	177000	0.527073	0.322897	-0.602249	0.368928	0.0387559	-0.860699	-0.919104
Chr3	177000	178000	0.504407	0.265698	-0.571826	0.415408	0.0593988	-0.842608	-1.0256
Chr3	178000	179000	0.495496	0.28113	-0.838771	0.490012	-0.0315723	-0.777074	-0.893935
Chr3	179000	180000	0.563877	0.477343	-0.911685	0.676777	0.229614	-0.635728	-0.784536
Chr3	180000	181000	0.653073	0.432141	-1.04778	0.661699	0.242996	-0.706375	-0.743755
Chr3	181000	182000	0.510403	0.294962	-0.695368	0.532305	0.0923063	-0.533439	-0.524358
Chr3	182000	183000	0.189706	0.18628	-0.55374	0.235823	0.0529719	-0.0842536	-0.00886974
Chr3	183000	184000	-0.0244884	-0.109903	-0.818299	0.115482	-0.207634	0.208954	0.208327
Chr3	184000	185000	-0.0897456	-0.0930838	-0.648965	0.0152492	0.00926593	0.154	0.266253
Chr3	185000	186000	-0.249669	-0.40898	-0.681323	0.238599	-0.16598	-0.165613	-0.270021
Chr3	186000	187000	-0.20354	-0.325623	-0.860505	0.0465573	-0.0328744	-0.146035	-0.028889
Chr3	187000	188000	-0.15677	-0.299834	-0.668857	-0.116803	-0.209455	0.218006	0.211832
Chr3	188000	189000	-0.0339628	-0.0395367	-0.755041	-0.0198106	-0.109136	0.453716	0.399641
Chr3	189000	190000	0.416325	0.374545	-1.09532	0.413173	0.253551	-0.209435	-0.207923
Chr3	190000	191000	0.102014	-0.0390944	-0.761764	0.22175	-0.0824451	-0.208335	-0.247772
Chr3	191000	192000	0.0540893	-0.0271171	-0.795927	0.0629686	-0.122033	0.304017	0.342916
Chr3	192000	193000	-0.175752	-0.277058	-0.458599	0.0340589	-0.165958	0.196715	0.108148
Chr3	193000	194000	-0.0626675	-0.290458	-0.568456	-0.0655693	-0.431918	0.50314	0.34317
Chr3	194000	195000	-0.252153	-0.124229	-0.467884	-0.223599	-0.179913	0.0601172	0.160435
Chr3	195000	196000	0.0741473	-0.0911598	-0.635892	0.212497	-0.157953	0.19749	0.199524
Chr3	196000	197000	-0.00341442	-0.254666	-0.520156	0.152358	-0.301236	0.340117	0.345714
Chr3	197000	198000	0.0331477	-0.0475083	-0.97372	-0.075809	-0.277989	0.597719	0.693545
Chr3	198000	199000	0.15995	0.100825	-0.921284	0.110775	-0.0286216	0.0339434	0.102423
Chr3	199000	200000	0.399594	0.219131	-0.715319	0.405007	0.126104	-0.341093	-0.298223
Chr3	200000	201000	0.40786	0.304169	-0.742862	0.412216	-0.0102924	-0.137415	-0.376026
Chr3	201000	202000	-0.13442	-0.202669	-0.759175	-0.213634	-0.61206	0.903296	0.934874
Chr3	202000	203000	-0.13183	-0.328701	-0.977313	-0.062765	-0.434213	0.930189	0.899158
Chr3	203000	204000	-0.0692942	-0.0173802	-0.407671	0.0310098	0.0254947	-0.153149	-0.156678
Chr3	204000	205000	-0.0430157	-0.175353	-0.469302	0.123315	-0.116907	0.222937	0.312972
Chr3	205000	206000	0.00787865	-0.202431	-0.865711	0.132896	-0.124773	0.230349	0.182965
Chr3	206000	207000	-0.255905	-0.244196	-0.352467	0.0908253	0.0105532	-0.306017	-0.254833
Chr3	207000	208000	-0.0535503	-0.305555	-0.933927	-0.109919	-0.472726	0.840636	0.777657
Chr3	208000	209000	-0.153177	-0.209484	-0.826837	-0.141572	-0.348309	0.472323	0.482184
Chr3	209000	210000	0.368503	0.206502	-0.8628	0.29075	0.0675924	-0.358429	-0.399608
Chr3	210000	211000	0.036024	0.0292909	-0.680476	-0.00976604	-0.1443	0.403811	0.490086
Chr3	211000	212000	-0.0861067	-0.150182	-0.585685	0.0120785	-0.208236	0.0935872	0.312505
Chr3	212000	213000	0.0203679	-0.114395	-0.429306	0.19454	0.0101148	-0.475832	-0.428886
Chr3	213000	214000	0.48066	0.291121	-0.795957	0.416842	0.221661	-0.623512	-0.709892
Chr3	214000	215000	0.58052	0.498157	-0.894134	0.640593	0.194311	-0.782327	-0.852088
Chr3	215000	216000	0.480609	0.4381	-0.824408	0.615818	0.232417	-0.858926	-0.773411
Chr3	216000	217000	0.00122422	-0.052051	-0.445297	1.47094e-05	-0.21938	-0.00393303	0.0123453
Chr3	217000	218000	0.0164281	-0.0326126	-1.16452	-0.0619923	-0.324834	0.53995	0.650772
Chr3	218000	219000	0.0652807	-0.0930424	-0.73341	-0.238454	-0.508853	1.03755	1.09197
Chr3	219000	220000	-0.0859966	-0.152715	-0.514239	-0.063357	-0.20877	0.412244	0.407284
Chr3	220000	221000	0.249146	0.153388	-0.546624	0.149882	0.0444771	0.159587	0.143284
Chr3	221000	222000	0.594493	0.416142	-0.831766	0.408982	0.269765	-0.38541	-0.450828
Chr3	222000	223000	0.345287	0.132883	-0.967131	0.190219	-0.306137	0.729668	0.68129
Chr3	223000	224000	0.0627503	-0.0517793	-0.975327	-0.0409431	-0.371115	0.905996	1.05141
Chr3	224000	225000	0.470008	0.211501	-0.984896	0.301606	-0.196597	0.423068	0.40316
Chr3	225000	226000	-0.0402558	-0.310908	-0.574912	-0.201477	-0.48603	0.901112	0.881377
Chr3	226000	227000	0.0377246	-0.160154	-1.16597	-0.0698558	-0.32046	0.44607	0.360545
Chr3	227000	228000	0.471935	0.304324	-0.902568	0.333587	-0.00240613	-0.616792	-0.629834
Chr3	228000	229000	0.276463	0.111797	-0.714185	0.438964	0.0351861	-0.128274	-0.280586
Chr3	229000	230000	-0.172505	-0.298378	-0.74127	-0.353904	-0.809425	1.11977	1.17196
Chr3	230000	231000	0.177511	0.135149	-0.586742	-0.279428	-0.362845	1.06377	1.08204
Chr3	231000	232000	0.0318764	-0.220557	-0.837084	-0.163292	-0.412091	0.938142	0.730453
Chr3	232000	233000	0.383858	0.415112	-1.02374	0.370779	0.113635	-0.123247	-0.105601
Chr3	233000	234000	0.382423	0.491038	-0.921375	0.50156	0.201371	-0.675386	-0.561383
Chr3	234000	235000	0.527991	0.385906	-0.559499	0.43879	0.06869	-0.618959	-0.798725
Chr3	235000	236000	0.469245	0.343606	-0.630618	0.556793	0.159343	-0.615272	-0.652852
Chr3	236000	237000	0.212132	0.0813	-0.62641	0.140521	-0.130794	-0.0508518	-0.0981428
Chr3	237000	238000	0.124822	-0.079373	-0.657411	-0.183336	-0.592179	1.33682	1.23285
Chr3	238000	239000	0.297197	0.0236138	-0.466532	-0.0417874	-0.482399	1.09167	1.11892
Chr3	239000	240000	-0.0983262	-0.355831	-0.67236	-0.150308	-0.38913	0.546661	0.5732
Chr3	240000	241000	0.50223	0.277205	-0.880465	0.410623	0.0214171	-0.232161	-0.211726
Chr3	241000	242000	0.0693491	-0.0101457	-0.588345	0.182589	-0.21393	0.132784	0.155954
Chr3	242000	243000	0.193651	0.0883903	-1.13346	0.142085	-0.0226439	0.308742	0.222844
Chr3	243000	244000	0.519219	0.31496	-0.847658	0.54381	0.16736	-0.562053	-0.646044
Chr3	244000	245000	0.421028	0.320064	-0.973323	0.428151	-0.0548656	-0.386145	-0.492029
Chr3	245000	246000	0.166422	-0.0924754	-0.567897	0.089148	-0.292065	0.494889	0.235764
Chr3	246000	247000	0.0225659	-0.152348	-0.478814	0.146531	-0.17066	0.191397	0.133584
Chr3	247000	248000	0.206872	0.199867	-0.663074	0.182571	-0.153018	0.537044	0.66522
Chr3	248000	249000	0.113137	-0.229979	-0.776749	-0.290246	-0.683484	1.10886	1.02104
Chr3	249000	250000	0.227229	0.0433424	-0.629796	-0.121795	-0.470152	0.79056	0.733442
Chr3	250000	251000	0.106214	0.0540257	-0.38438	0.0891108	-0.144351	0.166898	0.147204
Chr3	251000	252000	0.0288642	-0.0505018	-0.424082	0.0320829	-0.136189	0.059819	0.105964
Chr3	252000	253000	0.0737291	-0.0778025	-0.707363	-0.201337	-0.345794	0.570624	0.649996
Chr3	253000	254000	0.24548	0.11476	-0.733699	-0.144668	-0.327464	0.764273	0.798647
Chr3	254000	255000	0.130742	-0.0262761	-1.10824	-0.254444	-0.581858	0.976223	0.964492
Chr3	255000	256000	-0.03675	-0.363965	-0.597697	0.116816	-0.411724	0.268756	0.148658
Chr3	256000	257000	-0.0889799	-0.193726	-0.513185	-0.0571036	-0.121435	0.227732	0.273536
Chr3	257000	258000	0.316482	0.0839345	-0.989092	0.242944	-0.141772	0.438213	0.425524
Chr3	258000	259000	0.114181	-0.00777904	-0.403534	0.143379	-0.154018	0.488001	0.553154
Chr3	259000	260000	-0.0714406	-0.219413	-0.593339	-0.204555	-0.464574	1.00453	0.947088
Chr3	260000	261000	0.296121	0.161543	-1.12852	-0.0515807	-0.410007	0.868218	0.871004
Chr3	261000	262000	0.269934	-0.0490139	-0.75094	0.129121	-0.39748	0.774369	0.584201
Chr3	262000	263000	0.30671	0.158062	-0.854055	0.453639	-0.0317772	-0.213692	-0.262754
Chr3	263000	264000	0.474028	0.353505	-0.572883	0.383593	0.13857	-0.61766	-0.677577
Chr3	264000	265000	0.455444	0.43676	-0.914077	0.489186	0.172798	-0.461504	-0.628245
Chr3	265000	266000	0.00285374	-0.0475431	-0.855555	-0.0333829	-0.234072	0.550767	0.476382
Chr3	266000	267000	-0.0328184	-0.356174	-0.934937	-0.137576	-0.509593	0.619711	0.556614
Chr3	267000	268000	-0.142377	-0.162621	-0.628683	0.00293025	-0.262711	0.301169	0.396953
Chr3	268000	269000	0.363793	0.147405	-0.932314	0.442296	-0.14342	0.297764	0.107215
Chr3	269000	270000	0.264575	0.0621071	-0.554685	0.284952	-0.00298859	-0.246649	-0.374757
Chr3	270000	271000	0.0822145	-0.257557	-0.956033	-0.0673668	-0.392698	0.835306	0.79694
Chr3	271000	272000	0.103991	-0.0425289	-0.673658	-0.228864	-0.55526	1.23303	1.12629
Chr3	272000	273000	0.099263	-0.0322629	-0.817661	-0.111861	-0.429679	0.701338	0.740919
Chr3	273000	274000	0.193391	-0.0662454	-0.567912	-0.0050398	-0.422726	0.805484	0.795387
Chr3	274000	275000	0.175308	-0.090883	-0.847097	-0.143162	-0.579573	0.809167	0.663041
Chr3	275000	276000	0.281758	0.171583	-0.742098	0.228041	-0.0306273	-0.386159	-0.474727
Chr3	276000	277000	0.341865	0.364121	-1.22245	0.413149	0.106165	-0.73205	-0.720014
Chr3	277000	278000	0.485579	0.303515	-0.991656	0.479831	0.10363	-0.682725	-0.835808
Chr3	278000	279000	0.185577	0.0376036	-0.80003	-0.0329179	-0.215618	0.616951	0.469719
Chr3	279000	280000	0.298202	-0.0817239	-0.802169	-0.0121648	-0.39682	0.820068	0.577135
Chr3	280000	281000	0.718136	0.397174	-0.997045	0.647828	0.0397137	-0.591128	-0.842254
Chr3	281000	282000	0.6267	0.431501	-0.822915	0.546829	0.242168	-0.722396	-0.766092
Chr3	282000	283000	0.523597	0.468143	-0.769247	0.520036	0.23926	-0.718528	-0.665896
Chr3	283000	284000	0.376091	0.398513	-0.615823	0.299898	0.0796797	-0.633906	-0.623535
Chr3	284000	285000	0.488571	0.411858	-1.00159	0.405215	0.0845064	-0.25121	-0.232318
Chr3	285000	286000	0.000629901	0.0448252	-0.790482	-0.200809	-0.373126	0.8257	0.819737
Chr3	286000	287000	0.123454	-0.0381157	-1.09898	-0.0110082	-0.476128	0.762191	0.709998
Chr3	287000	288000	0.307072	0.0784657	-0.570858	0.211745	-0.186697	0.0487219	0.00918259
Chr3	288000	289000	-0.17907	-0.278127	-0.666804	-0.135053	-0.346634	0.437949	0.413602
Chr3	289000	290000	0.357391	0.276788	-1.10173	0.142967	-0.0663673	0.234101	0.200627
Chr3	290000	291000	0.57754	0.423672	-0.984652	0.512578	0.05845	-0.427454	-0.390513
Chr3	291000	292000	0.388901	0.303605	-0.802563	0.454706	0.0150104	-0.531472	-0.572217
Chr3	292000	293000	0.301139	0.0586585	-0.806905	0.227033	-0.102569	0.171737	0.345696
Chr3	293000	294000	0.014053	-0.167355	-0.498608	-0.00312754	-0.0978459	0.120264	0.197183
Chr3	294000	295000	0.414759	0.0937192	-0.601651	0.221724	-0.0651446	-0.215172	-0.389558
Chr3	295000	296000	-0.0256072	-0.273541	-0.848181	-0.14758	-0.412879	0.358459	0.376333
Chr3	296000	297000	-0.0227506	-0.184609	-1.12985	-0.0752495	-0.476708	0.737602	0.936535
Chr3	297000	298000	0.233213	0.031322	-0.890364	-0.00101431	-0.439168	0.871583	0.926546
Chr3	298000	299000	0.0599748	-0.0246785	-0.56043	-0.0818055	-0.22459	0.468094	0.455751
Chr3	299000	300000	0.109438	-0.113903	-0.942348	0.18189	-0.18246	-0.210622	-0.30808
Chr3	300000	301000	0.439368	0.234366	-0.772105	0.476815	0.0574666	-0.525264	-0.541291
Chr3	301000	302000	0.123864	0.136081	-0.956055	-0.0542516	0.00311814	0.190287	0.398515
Chr3	302000	303000	-0.0458846	-0.134752	-0.538085	-0.0988182	-0.265096	0.491593	0.530778
Chr3	303000	304000	0.0661284	-0.0723501	-0.948031	0.0109789	-0.168303	0.510835	0.375044
Chr3	304000	305000	0.075224	-0.196977	-0.573894	0.176049	-0.198323	0.174909	0.0334277
Chr3	305000	306000	0.160661	-0.0183505	-0.655443	0.00708371	-0.292349	0.596656	0.589321
Chr3	306000	307000	0.0900638	-0.0531114	-0.641185	-0.298307	-0.511504	1.15583	1.27629
Chr3	307000	308000	-0.207765	-0.338099	-0.534128	0.12812	-0.127224	-0.255571	-0.364447
Chr3	308000	309000	0.223726	0.0862012	-0.78134	0.0677203	-0.355588	0.587893	0.608906
Chr3	309000	310000	-0.0293508	-0.128319	-0.71104	-0.139031	-0.28755	0.49418	0.378935
Chr3	310000	311000	0.315705	0.0527674	-0.701807	0.170793	-0.113855	0.661507	0.641616
Chr3	311000	312000	0.257399	0.242269	-0.686136	0.0944818	-0.0839366	0.251023	0.329079
Chr3	312000	313000	0.111391	-0.203758	-0.896149	-0.118615	-0.39971	0.746866	0.634613
Chr3	313000	314000	0.174779	-0.117064	-0.968766	-0.17404	-0.513064	1.27896	1.16186
Chr3	314000	315000	0.0342837	-0.0813144	-0.542805	0.146893	-0.000404162	-0.0576418	-0.0283266
Chr3	315000	316000	0.412087	0.310621	-1.00823	0.452531	0.158719	-0.596589	-0.633365
Chr3	316000	317000	0.408661	0.199171	-0.971925	0.22509	-0.094422	-0.0735397	-0.175474
Chr3	317000	318000	0.0703741	-0.0516405	-0.727878	-0.0940949	-0.334804	1.02816	1.00007
Chr3	318000	319000	0.36533	0.291005	-0.771868	0.293552	0.0418618	-0.158453	-0.218756
Chr3	319000	320000	0.620161	0.481546	-0.608991	0.567027	0.193317	-0.44124	-0.596491
Chr3	320000	321000	0.475959	0.309684	-0.503059	0.496217	0.0743673	-0.18264	-0.294673
Chr3	321000	322000	-0.111488	-0.155649	-0.632316	-0.140043	-0.271892	0.545541	0.611778
Chr3	322000	323000	-0.119369	-0.291839	-0.72705	-0.0555461	-0.274128	0.346469	0.450844
Chr3	323000	324000	0.128334	-0.185145	-0.673912	0.0668588	-0.249083	0.543128	0.593376
Chr3	324000	325000	0.022255	-0.183344	-0.9599	-0.236773	-0.448666	0.751105	0.823973
Chr3	325000	326000	-0.191235	-0.207717	-0.693388	-0.328499	-0.212139	0.517104	0.52511
Chr3	326000	327000	-0.0851334	-0.116359	-1.04114	-0.104951	-0.355103	0.837688	0.77799
Chr3	327000	328000	0.13753	0.17476	-0.667114	0.00390183	-0.169128	0.718425	0.826181
Chr3	328000	329000	0.191649	-0.16376	-0.969506	0.0391624	-0.359036	0.83615	0.711829
Chr3	329000	330000	0.0406576	-0.0651354	-0.772556	-0.0379754	-0.100357	0.396465	0.556137
Chr3	330000	331000	0.170226	-0.0664935	-0.677191	-0.0343025	-0.498183	1.12324	0.915614
Chr3	331000	332000	0.196925	0.0854084	-0.737025	-0.123721	-0.408533	0.713458	0.589983
Chr3	332000	333000	0.0787279	0.195495	-0.781858	-0.222378	-0.390497	1.03457	0.999881
Chr3	333000	334000	-0.111407	-0.0801455	-0.947607	0.120774	-0.128394	0.270425	0.358756
Chr3	334000	335000	-0.0405097	-0.256669	-0.842458	0.0853075	-0.112696	0.168432	0.239666
Chr3	335000	336000	-0.157899	-0.293738	-0.728954	-0.0205577	-0.172994	-0.0211473	0.109717
Chr3	336000	337000	-0.139365	-0.301114	-0.712954	-0.170933	-0.374528	0.254411	0.293525
Chr3	337000	338000	-0.306995	-0.285261	-0.467748	-0.21622	-0.35045	0.114377	0.22742
Chr3	338000	339000	0.484779	0.0799586	-0.691204	0.164713	-0.257764	0.85206	0.678506
Chr3	339000	340000	0.56219	0.376638	-0.589524	0.488356	0.00612343	-0.254675	-0.329716
Chr3	340000	341000	0.448944	0.248452	-0.414265	0.212431	-0.122785	-0.259076	-0.191164
Chr3	341000	342000	0.305513	0.0949383	-0.540635	-0.029265	-0.627449	0.710006	0.54512
Chr3	342000	343000	0.188811	-0.00118471	-0.488221	-0.225458	-0.510326	0.864899	0.802738
Chr3	343000	344000	0.0537649	-0.0711902	-0.434345	-0.292635	-0.485737	0.977346	0.968419
Chr3	344000	345000	0.0442522	-0.168164	-0.443645	0.0423915	-0.305106	0.492677	0.399254
Chr3	345000	346000	0.0787116	-0.173499	-0.85674	-0.394095	-0.469565	1.22216	1.13361
Chr3	346000	347000	0.385665	0.313619	-0.797917	0.256136	-0.0699115	0.213883	0.179604
Chr3	347000	348000	0.167121	0.115719	-0.95073	0.0613753	-0.057317	-0.149447	-0.0209542
Chr3	348000	349000	0.152883	0.215337	-0.678501	0.183569	0.102353	-0.393521	-0.364119
Chr3	349000	350000	-0.0488516	-0.215718	-0.768931	0.114925	-0.172319	0.17065	0.0946537
Chr3	350000	351000	-0.0836598	-0.269645	-0.547944	-0.146348	-0.408944	0.556235	0.533692
Chr3	351000	352000	0.487704	0.205281	-0.896416	0.210309	-0.187469	0.302276	0.189355
Chr3	352000	353000	0.503704	0.39961	-0.447533	0.345127	0.193002	-0.47197	-0.452448
Chr3	353000	354000	0.546465	0.204004	-0.6873	0.378195	-0.0278697	-0.125234	-0.414238
Chr3	354000	355000	0.433733	0.15001	-0.869187	0.230946	-0.306385	0.665362	0.529924
Chr3	355000	356000	0.425451	0.350479	-0.884177	0.446273	0.0331282	-0.289705	-0.298138
Chr3	356000	357000	0.598559	0.328604	-0.800628	0.533093	0.0187417	-0.598062	-0.793484
Chr3	357000	358000	0.487194	0.369128	-0.818137	0.414211	-0.061888	-0.545428	-0.642313
Chr3	358000	359000	0.240314	0.0696495	-0.871221	0.186472	-0.068055	-0.0110352	-0.0723391
Chr3	359000	360000	0.247958	0.101017	-0.89324	0.130785	-0.220448	0.418408	0.256513
Chr3	360000	361000	0.326626	0.189374	-0.707774	0.324279	-0.108447	-0.0624372	-0.123529
Chr3	361000	362000	0.161383	0.111772	-1.00561	0.354968	-0.153913	0.0914694	0.224038
Chr3	362000	363000	0.502498	0.323605	-0.679341	0.352242	0.0685445	-0.629628	-0.697521
Chr3	363000	364000	0.229919	0.0866371	-0.719991	0.163522	0.00728408	-0.337049	-0.459046
Chr3	364000	365000	0.294765	0.20566	-0.568383	0.356119	0.0914834	-0.440865	-0.437053
Chr3	365000	366000	0.0763439	-0.139135	-0.543155	0.084194	-0.135391	0.385447	0.236726
Chr3	366000	367000	0.454196	0.173122	-1.34729	0.470444	0.145474	-0.463432	-0.562843
Chr3	367000	368000	0.351013	0.277292	-0.89597	0.408572	0.0932764	-0.836397	-0.86581
Chr3	368000	369000	0.41587	0.181024	-0.894411	0.436555	0.140275	-0.514364	-0.552093
Chr3	369000	370000	0.00376536	-0.0960106	-0.336369	0.0320833	-0.117609	0.191848	0.366272
Chr3	370000	371000	0.15477	-0.14702	-0.583058	0.0292741	-0.215763	0.496201	0.437311
Chr3	371000	372000	0.0424052	-0.119156	-0.770583	0.0241122	-0.299354	0.67094	0.542608
Chr3	372000	373000	0.0208547	-0.294508	-0.984946	-0.188491	-0.484266	0.814508	0.665394
Chr3	373000	374000	-0.110825	-0.280925	-0.931843	-0.0143598	-0.0901027	0.236896	0.353805
Chr3	374000	375000	-0.027694	-0.139379	-0.726156	0.137959	-0.120355	-0.0169891	0.0574448
Chr3	375000	376000	-0.213116	-0.297698	-0.661515	-0.0821975	-0.158344	-0.128814	-0.173723
Chr3	376000	377000	-0.150941	-0.221052	-0.668643	-0.0993988	-0.204204	0.198919	0.238331
Chr3	377000	378000	-0.216563	-0.260033	-0.868306	-0.208917	-0.406138	0.67756	0.687516
Chr3	378000	379000	-0.0628912	-0.112205	-0.862544	-0.234976	-0.484271	1.13096	1.24855
Chr3	379000	380000	-0.26232	-0.253687	-0.602684	-0.190537	-0.425738	0.342974	0.329909
Chr3	380000	381000	0.0657842	-0.130152	-0.80745	0.012119	-0.148693	0.149438	0.313718
Chr3	381000	382000	0.43601	0.0562538	-1.02594	0.445908	-0.00568831	-0.502662	-0.657152
Chr3	382000	383000	0.577321	0.489799	-0.941139	0.52991	0.235849	-0.725997	-0.73578
Chr3	383000	384000	0.568437	0.401467	-0.939374	0.591924	0.185724	-0.633949	-0.740115
Chr3	384000	385000	0.191502	0.0586658	-0.693109	0.228546	-0.047873	0.0190484	-0.0116803
Chr3	385000	386000	0.0419904	-0.0757086	-0.761054	0.0963983	-0.212673	0.462494	0.5383
Chr3	386000	387000	-0.171311	-0.375622	-0.905595	-0.129027	-0.389608	0.376153	0.49639
Chr3	387000	388000	-0.237414	-0.131442	-0.724194	0.0331546	0.118021	-0.274543	-0.18027
Chr3	388000	389000	-0.274499	-0.139429	-0.520016	0.0103987	-0.127068	-0.0310001	0.227537
Chr3	389000	390000	-0.218528	-0.237867	-0.801067	0.0269772	-0.171934	-0.311341	-0.241724
Chr3	390000	391000	-0.308021	-0.123594	-0.618618	-0.0953217	-0.0728978	-0.246099	-0.0639386
Chr3	391000	392000	-0.124223	-0.376749	-0.967123	-0.190409	-0.353257	0.767435	0.773864
Chr3	392000	393000	0.135529	-0.0887504	-0.838218	0.20851	-0.140499	0.173377	0.0279663
Chr3	393000	394000	-0.122725	-0.137993	-0.595	0.147796	-0.0647237	-0.084111	0.0727859
Chr3	394000	395000	0.0416574	-0.00324456	-1.11	-0.147937	-0.43326	0.821411	0.80766
Chr3	395000	396000	0.32823	0.334824	-0.805259	0.401231	0.100448	-0.171453	-0.33812
Chr3	396000	397000	0.527965	0.365584	-0.730861	0.473521	0.084341	-0.539277	-0.679268
Chr3	397000	398000	0.588515	0.339084	-0.800573	0.432195	0.159267	-0.508844	-0.585312
Chr3	398000	399000	0.512834	0.33444	-0.748725	0.435882	0.154711	-0.26546	-0.28263
Chr3	399000	400000	0.0403606	-0.200793	-0.708064	0.0568836	-0.189847	0.161913	0.204712
Chr3	400000	401000	-0.232428	-0.460849	-0.734049	0.0858966	-0.0261654	-0.215008	-0.198064
Chr3	401000	402000	-0.353789	-0.212069	-0.677894	-0.135487	-0.234614	0.0115026	0.090413
Chr3	402000	403000	-0.175772	-0.314513	-0.509918	-0.0205271	-0.267546	-0.164543	-0.0867677
Chr3	403000	404000	-0.125484	-0.294392	-0.560804	0.0417955	-0.0417534	0.0849119	-0.113354
Chr3	404000	405000	-0.0201167	-0.163407	-0.772953	0.0289664	-0.169337	0.17378	0.246289
Chr3	405000	406000	0.223559	-0.0258199	-1.008	0.290314	0.0559653	0.152285	0.163583
Chr3	406000	407000	0.0142338	-0.0519202	-0.771589	0.010572	-0.132663	0.430821	0.345499
Chr3	407000	408000	0.531051	0.272933	-0.885864	0.457255	0.0338494	-0.639507	-0.842611
Chr3	408000	409000	0.47039	0.152718	-0.966552	0.506945	0.196569	-0.678254	-0.809715
Chr3	409000	410000	0.386203	0.298212	-0.613394	0.337943	0.0425077	-0.0587462	-0.232508
Chr3	410000	411000	0.387499	0.144859	-0.57923	0.147911	-0.132387	0.435976	0.331388
Chr3	411000	412000	-0.00685413	-0.197889	-0.837407	-0.103036	-0.491745	0.676527	0.664585
Chr3	412000	413000	0.478787	0.333853	-0.991004	0.405944	0.100712	-0.356426	-0.383302
Chr3	413000	414000	-0.0845628	-0.413496	-0.83123	0.0110327	-0.318946	0.345499	0.156711
Chr3	414000	415000	-0.236328	-0.460928	-0.498767	-0.0764991	-0.0703308	-0.211011	-0.270219
Chr3	415000	416000	-0.242891	-0.221559	-0.652443	-0.114912	-0.171571	0.452313	0.440697
Chr3	416000	417000	0.364186	0.197328	-0.710558	0.292515	-0.0566612	-0.169764	-0.242169
Chr3	417000	418000	0.2338	0.0628117	-0.590355	0.12603	-0.0426979	-0.247252	-0.221305
Chr3	418000	419000	-0.101628	-0.0251616	-0.638306	-0.322044	-0.23491	0.407446	0.552509
Chr3	419000	420000	0.0551301	-0.142525	-0.793421	-0.00713327	-0.122532	0.137525	0.0570729
Chr3	420000	421000	0.0546588	-0.11333	-0.40346	-0.0160322	-0.210698	0.364099	0.32586
Chr3	421000	422000	-0.13359	-0.23	-0.518008	-0.0438878	-0.161903	-0.115755	-0.016595
Chr3	422000	423000	-0.303551	-0.333442	-0.192487	-0.0367723	-0.166109	-0.167948	-0.138162
Chr3	423000	424000	-0.211805	-0.296587	-0.143602	-0.0588149	0.0454067	-0.445413	-0.407571
Chr3	424000	425000	0.333094	0.266484	-0.49968	0.357021	0.0313433	-0.446304	-0.533578
Chr3	425000	426000	0.408241	0.318379	-1.05446	0.46469	0.0294849	-0.463673	-0.403036
Chr3	426000	427000	0.0107343	-0.0373415	-1.06789	-0.00427886	-0.32976	0.531072	0.641901
Chr3	427000	428000	-0.288751	-0.353439	-0.379526	0.0440982	0.0581999	-0.150678	-0.151948
Chr3	428000	429000	-0.168816	-0.288351	-0.886939	0.104051	-0.270316	-0.0462838	-0.137173
Chr3	429000	430000	-0.251475	-0.179036	-0.598809	-0.127451	-0.130059	-0.0502294	0.171815
Chr3	430000	431000	-0.16121	-0.152753	-0.239895	0.067573	0.0873799	-0.406896	-0.279286
Chr3	431000	432000	0.3266	0.244348	-0.929333	0.396409	0.00479905	-0.545395	-0.583946
Chr3	432000	433000	0.643515	0.371519	-0.683644	0.510356	0.114135	-0.74792	-0.746199
Chr3	433000	434000	0.57885	0.454456	-0.687144	0.3551	0.0551448	-0.853429	-0.895275
Chr3	434000	435000	0.496249	0.34767	-0.609852	0.366612	0.0223876	-0.896798	-0.858722
Chr3	435000	436000	0.646493	0.494616	-0.766956	0.606583	0.175517	-0.847188	-0.955424
Chr3	436000	437000	0.597571	0.469955	-0.634297	0.508805	0.230809	-0.772031	-0.894913
Chr3	437000	438000	0.637822	0.525015	-0.536789	0.465536	0.191892	-0.649054	-0.836658
Chr3	438000	439000	0.586356	0.360435	-0.718916	0.426429	0.0928977	-0.858747	-0.953074
Chr3	439000	440000	0.55756	0.402489	-0.739153	0.417984	0.109314	-0.828277	-0.934461
Chr3	440000	441000	0.670504	0.398855	-0.0917397	0.462832	-0.00632185	-0.767099	-0.847556
Chr3	441000	442000	0.575962	0.493884	-0.53387	0.556069	0.158266	-0.78211	-0.957237
Chr3	442000	443000	0.655805	0.399683	-0.473319	0.468632	0.263181	-0.902484	-0.899483
Chr3	443000	444000	0.54563	0.307602	-0.490187	0.366807	0.0716284	-0.913035	-0.889614
Chr3	444000	445000	0.603317	0.283687	-0.84527	0.519786	0.0528295	-0.883468	-0.916764
Chr3	445000	446000	0.562174	0.462894	-0.718955	0.532864	0.230334	-0.908345	-0.702687
Chr3	446000	447000	0.564583	0.425536	-0.874665	0.464275	0.118555	-0.837867	-0.991543
Chr3	447000	448000	0.313294	0.158755	-0.738114	0.24452	-0.0266203	-0.782354	-0.924223
Chr3	448000	449000	0.097611	-0.135778	-0.671643	-0.168097	-0.429558	0.500611	0.456172
Chr3	449000	450000	0.242206	0.0181056	-0.591955	-0.242255	-0.627544	1.00865	1.00113
Chr3	450000	451000	-0.0213913	-0.269585	-0.777554	-0.446	-0.804106	1.30059	1.18983
Chr3	451000	452000	-0.213287	-0.166794	-0.419275	-0.120748	-0.218673	0.1851	0.196173
Chr3	452000	453000	-0.179734	-0.0648173	-0.379876	-0.231047	-0.316423	0.534041	0.713879
Chr3	453000	454000	-0.089109	-0.140453	-1.01088	-0.1894	-0.35899	0.839967	0.808532
Chr3	454000	455000	0.162457	0.291094	-0.863786	0.258877	0.00328549	-0.416921	-0.30948
Chr3	455000	456000	0.412049	0.336037	-0.936048	0.308238	0.118367	-0.717204	-0.78585
Chr3	456000	457000	0.469591	0.348577	-0.511204	0.463241	0.195281	-0.658708	-0.638724
Chr3	457000	458000	0.225181	0.180652	-0.967333	0.196184	0.132271	-0.501841	-0.464833
Chr3	458000	459000	-0.0256934	-0.275861	-0.733667	-0.034852	-0.332645	0.189157	0.296755
Chr3	459000	460000	0.525993	0.258422	-1.03364	0.357973	-0.0116651	-0.168099	-0.449227
Chr3	460000	461000	0.436828	0.15703	-0.522787	0.32139	0.0893989	-0.438059	-0.527603
Chr3	461000	462000	0.145648	-0.0074268	-0.978957	0.184703	-0.28204	0.370045	0.218364
Chr3	462000	463000	0.652538	0.389689	-0.858118	0.541804	0.189459	-0.673169	-0.732257
Chr3	463000	464000	0.431953	0.226282	-0.819052	0.420048	-0.123307	-0.652393	-0.79225
Chr3	464000	465000	0.362766	-0.0574192	-0.564294	0.165472	-0.281741	0.0988583	-0.0845349
Chr3	465000	466000	0.0640395	-0.0509639	-0.441282	-0.0206653	-0.252639	0.430142	0.386113
Chr3	466000	467000	-0.123355	-0.0944148	-0.53513	-0.0821375	-0.229691	0.167523	0.256548
Chr3	467000	468000	-0.0779336	-0.281617	-0.424639	-0.123486	-0.338891	0.110785	0.10008
Chr3	468000	469000	-0.237765	-0.313779	-0.577772	-0.0496599	-0.127851	-0.102235	0.14421
Chr3	469000	470000	-0.161579	-0.157011	-0.625219	0.0548508	-0.0453038	0.0055178	0.211538
Chr3	470000	471000	0.345157	0.27521	-1.1005	0.19402	0.137207	-0.166403	-0.108696
Chr3	471000	472000	0.45551	0.41469	-0.735436	0.377904	0.184302	-0.737352	-0.849185
Chr3	472000	473000	0.482166	0.365063	-0.787137	0.310595	0.0897364	-0.658482	-0.774254
Chr3	473000	474000	0.373687	0.230759	-0.738331	0.349085	0.0824999	-0.595147	-0.591976
Chr3	474000	475000	0.435474	0.210132	-0.478151	0.190824	-0.0102142	-0.295075	-0.265023
Chr3	475000	476000	0.452869	0.311961	-0.822373	0.476307	-0.0972433	0.0645882	-0.0938251
Chr3	476000	477000	-0.0963619	-0.141446	-0.682471	-0.285988	-0.394469	0.954396	1.03809
Chr3	477000	478000	0.186807	-0.047773	-1.11601	-0.0180334	-0.148091	0.628616	0.604623
Chr3	478000	479000	0.209806	0.190868	-0.501236	0.212905	-0.105679	-0.142983	0.00149638
Chr3	479000	480000	0.311414	0.164294	-0.650405	0.221641	0.0343508	0.0598694	0.291714
Chr3	480000	481000	0.606453	0.398297	-0.738411	0.562837	0.139356	-0.641718	-0.74922
Chr3	481000	482000	0.159014	0.0140342	-0.812384	0.2954	0.148752	-0.275455	-0.226909
Chr3	482000	483000	0.222317	-0.0586513	-1.04718	0.154954	-0.224467	-0.00740645	-0.323355
Chr3	483000	484000	0.663371	0.426698	-0.675176	0.583207	0.166347	-0.410099	-0.599244
Chr3	484000	485000	0.078702	-0.0287105	-0.770509	0.00879639	-0.212397	0.390311	0.355826
Chr3	485000	486000	0.404576	0.343054	-0.930619	0.463493	0.189613	-0.453987	-0.502455
Chr3	486000	487000	0.321535	0.140648	-0.667467	0.322043	-0.0125323	-0.44106	-0.511408
Chr3	487000	488000	0.431006	0.245936	-0.788663	0.294452	-0.105777	0.0624989	0.0239238
Chr3	488000	489000	0.119782	-0.0248211	-0.548874	0.0501302	-0.256737	0.368047	0.341905
Chr3	489000	490000	-0.198208	-0.173363	-0.309808	-0.168117	-0.158352	0.0182374	0.0191209
Chr3	490000	491000	0.226205	0.0918068	-0.80867	-0.0783218	-0.277834	0.697994	0.651212
Chr3	491000	492000	0.437569	0.303307	-0.796888	0.319769	0.0133542	-0.291747	-0.370538
Chr3	492000	493000	0.21285	0.150049	-0.336758	0.0512623	-0.18955	0.495653	0.484659
Chr3	493000	494000	0.117231	-0.145685	-0.899921	-0.144867	-0.538427	0.993622	0.909389
Chr3	494000	495000	-0.0100607	-0.110537	-0.939505	-0.281571	-0.466088	1.18334	1.13909
Chr3	495000	496000	-0.136572	-0.317421	-0.680268	0.0300537	0.0352921	0.0642575	-0.0932048
Chr3	496000	497000	0.519507	0.156384	-0.687221	0.428728	-0.0136296	-0.508129	-0.712959
Chr3	497000	498000	0.546455	0.352153	-0.876785	0.543562	0.236508	-0.692313	-0.735625
Chr3	498000	499000	0.109459	-0.20667	-0.858083	0.0237987	-0.282858	0.414495	0.254996
Chr3	499000	500000	0.0420365	-0.325995	-0.775728	-0.259208	-0.630527	1.2873	1.11647
Chr3	500000	501000	-0.0314333	-0.191139	-0.442781	0.030508	-0.183113	0.369234	0.449467
Chr3	501000	502000	0.05029	-0.153075	-0.721806	-0.188615	-0.534428	0.889914	0.884108
Chr3	502000	503000	0.0155813	0.0831402	-0.63635	0.0795327	-0.123275	0.17738	0.218941
Chr3	503000	504000	0.531511	0.408118	-0.71846	0.510585	0.137463	-0.470749	-0.518952
Chr3	504000	505000	0.22913	0.0275823	-0.745549	-0.00632249	-0.287603	-0.0980937	-0.071643
Chr3	505000	506000	-0.137254	-0.138222	-0.66681	-0.1606	-0.108567	0.150389	0.26407
Chr3	506000	507000	0.426363	0.29338	-0.917432	0.41381	0.114283	-0.48372	-0.456459
Chr3	507000	508000	0.220132	0.126628	-0.685179	0.263682	0.0621297	-0.358872	-0.450426
Chr3	508000	509000	-0.0562036	-0.216772	-0.352981	0.0374311	-0.140163	-0.0855008	-0.149914
Chr3	509000	510000	-0.00634272	-0.242201	-0.801722	0.110094	-0.105209	-0.280036	-0.419967
Chr3	510000	511000	0.33595	0.130746	-0.926393	0.261432	-0.0189589	-0.644871	-0.751673
Chr3	511000	512000	-0.138034	-0.085714	-0.819378	-0.10901	-0.0543912	-0.300049	-0.273102
Chr3	512000	513000	-0.0748047	-0.194335	-0.879336	-0.211137	-0.523293	0.861758	0.892851
Chr3	513000	514000	-0.142112	-0.0829778	-0.815714	-0.0967689	-0.298697	0.523514	0.5765
Chr3	514000	515000	0.325079	0.410199	-1.13952	0.278735	0.112588	-0.304001	-0.19491
Chr3	515000	516000	0.24173	0.204146	-0.511125	0.206582	-0.0406019	0.170154	0.171465
Chr3	516000	517000	-0.137732	-0.265201	-0.754975	-0.130163	-0.369156	0.350706	0.291824
Chr3	517000	518000	-0.18875	-0.211159	-0.950851	-0.163478	-0.36301	0.269993	0.397638
Chr3	518000	519000	-0.243966	-0.0626547	-0.397644	0.0270596	-0.114591	0.00150901	0.0751553
Chr3	519000	520000	-0.0613192	-0.168439	-0.734103	-0.160123	-0.33894	0.533363	0.408863
Chr3	520000	521000	0.0779367	-0.201201	-0.500012	0.00834265	-0.192435	0.536322	0.363582
Chr3	521000	522000	-0.0835272	-0.184551	-0.693017	0.169387	-0.227675	-0.123693	-0.0992949
Chr3	522000	523000	0.370964	0.164344	-0.882162	0.47635	-0.100095	-0.317318	-0.50667
Chr3	523000	524000	0.449972	0.316548	-0.615742	0.330931	0.0600787	-0.448527	-0.501649
Chr3	524000	525000	-0.169615	-0.111501	-0.710841	-0.198176	-0.214202	0.471312	0.434444
Chr3	525000	526000	-0.135525	0.0237074	0.643902	-0.0615352	0.379936	-0.689465	-0.696309
Chr3	526000	527000	0.19091	0.144347	-0.382919	0.313553	0.203519	-0.562813	-0.60179
Chr3	527000	528000	0.420409	0.309679	-0.676457	0.392776	0.0360079	-0.401486	-0.558166
Chr3	528000	529000	0.0713182	-0.14735	-0.631308	-0.0443317	-0.178233	0.178537	0.0817251
Chr3	529000	530000	0.479734	0.384855	-0.71288	0.496603	0.219868	-0.429786	-0.612431
Chr3	530000	531000	0.487464	0.389409	-1.0026	0.508524	0.185386	-0.669906	-0.712784
Chr3	531000	532000	0.349499	0.258339	-0.614935	0.424901	0.0608618	-0.617328	-0.766111
Chr3	532000	533000	-0.0269893	-0.126855	-0.476543	-0.0933978	-0.346307	0.489598	0.464561
Chr3	533000	534000	0.484438	0.235808	-0.613219	0.469665	0.149671	-0.392904	-0.530006
Chr3	534000	535000	0.683674	0.383277	-0.707401	0.643483	0.151484	-0.583783	-0.828244
Chr3	535000	536000	0.312569	0.140839	-0.997804	0.231794	-0.0596943	-0.279453	-0.420115
Chr3	536000	537000	-0.0924414	-0.353549	-0.579231	-0.0642588	-0.329554	0.536277	0.309113
Chr3	537000	538000	-0.204014	-0.398138	-0.833238	-0.245776	-0.442343	1.11535	1.04534
Chr3	538000	539000	-0.379903	-0.349824	-0.316017	-0.182281	-0.0585634	-0.243572	-0.084924
Chr3	539000	540000	-0.128384	-0.141645	-0.633512	0.0417436	0.0119665	-0.276169	-0.145455
Chr3	540000	541000	0.415254	0.129245	-1.02147	0.314193	-0.0570512	-0.248703	-0.282825
Chr3	541000	542000	-0.05377	-0.121195	-0.826546	-0.164077	-0.323362	0.428668	0.270773
Chr3	542000	543000	0.402069	0.243889	-1.01294	0.243971	0.264301	-0.352892	-0.402518
Chr3	543000	544000	0.371872	0.263087	-0.795856	0.363725	-0.00196941	-0.624894	-0.618475
Chr3	544000	545000	0.367464	0.198764	-0.857609	0.414705	0.03348	-0.24017	-0.34391
Chr3	545000	546000	-0.115707	-0.436898	-0.468916	-0.0936487	-0.475379	0.741796	0.497229
Chr3	546000	547000	-0.117489	-0.340998	-0.164624	-0.138467	-0.16802	-0.0705322	-0.176691
Chr3	547000	548000	0.135878	0.0559007	-0.93212	0.13348	-0.124782	0.129045	0.0656727
Chr3	548000	549000	0.310122	0.288742	-0.616375	0.334799	0.208707	-0.522707	-0.525652
Chr3	549000	550000	0.0455984	-0.0679538	-0.676575	-0.0110599	-0.214818	0.580376	0.561851
Chr3	550000	551000	0.0657034	0.10773	-0.715851	-0.0877772	-0.313433	0.509576	0.561609
Chr3	551000	552000	0.0326068	-0.143424	-0.959929	-0.0924525	-0.326502	0.4867	0.401623
Chr3	552000	553000	0.481217	0.223885	-0.89445	0.40638	0.0281224	-0.297793	-0.383237
Chr3	553000	554000	0.346429	0.324822	-0.587876	0.245799	0.205321	-0.530934	-0.531757
Chr3	554000	555000	0.254373	0.0131365	-0.651531	0.213806	-0.0172789	-0.236046	-0.327147
Chr3	555000	556000	-0.0618876	-0.0421822	-0.789671	-0.0524989	-0.149057	0.432451	0.452921
Chr3	556000	557000	-0.12625	-0.248742	-0.622584	-0.221829	-0.411843	0.699639	0.717047
Chr3	557000	558000	-0.265938	-0.136156	-0.324374	-0.242362	-0.00417254	0.0716537	0.445704
Chr3	558000	559000	-0.239244	-0.314359	-0.435355	-0.139263	-0.0285279	0.051621	0.212017
Chr3	559000	560000	-0.242519	-0.290151	-0.650994	-0.0364428	-0.0998318	-0.103158	-0.0881844
Chr3	560000	561000	-0.150478	-0.230269	-0.870243	-0.265058	-0.432368	0.755443	0.763342
Chr3	561000	562000	-0.180869	-0.0574075	-0.767131	-0.290477	-0.318202	1.04216	1.07625
Chr3	562000	563000	0.0651105	-0.229611	-0.807704	-0.013258	-0.263799	0.555058	0.50554
Chr3	563000	564000	0.482096	0.426801	-1.0346	0.391958	0.168457	-0.687032	-0.719095
Chr3	564000	565000	0.487321	0.164909	-0.845344	0.414008	0.00870044	-0.533866	-0.674708
Chr3	565000	566000	0.067053	0.00616749	-0.850343	-0.0454058	-0.432615	0.83724	0.689494
Chr3	566000	567000	-0.187866	-0.350838	-1.00885	-0.416611	-0.710623	1.4354	1.34384
Chr3	567000	568000	-0.157922	-0.319215	-0.910359	-0.414512	-0.563851	1.02658	1.06395
Chr3	568000	569000	0.000631193	-0.127414	-1.08234	-0.0582021	-0.346114	0.757708	0.714855
Chr3	569000	570000	0.346026	0.362979	-0.729176	0.395358	-0.00393559	-0.507718	-0.476968
Chr3	570000	571000	0.539288	0.290744	-0.299591	0.428771	0.182019	-0.51382	-0.626839
Chr3	571000	572000	0.39389	0.198574	-0.775881	0.231469	-0.00779663	-0.308937	-0.391105
Chr3	572000	573000	-0.263299	-0.161838	-0.43674	-0.108493	-0.0338404	0.12765	0.276064
Chr3	573000	574000	-0.285073	-0.320499	-0.54382	-0.173996	-0.0653093	0.0359275	0.0509599
Chr3	574000	575000	-0.0887084	0.0256472	-0.930538	-0.211019	-0.226478	0.83473	0.950027
Chr3	575000	576000	-0.0567271	-0.220016	-0.827899	-0.305295	-0.633222	0.846089	0.895002
Chr3	576000	577000	-0.017949	-0.161991	-0.90053	-0.324692	-0.381831	0.954784	0.903374
Chr3	577000	578000	0.350781	0.26107	-1.06089	0.384873	-0.07051	-0.0840876	-0.194817
Chr3	578000	579000	0.412677	0.271895	-0.659251	0.38444	0.0594791	-0.107841	-0.286458
Chr3	579000	580000	0.0350628	-0.0965306	-0.847385	-0.163869	-0.327089	0.719998	0.615091
Chr3	580000	581000	0.53792	0.292894	-1.02318	0.348078	-0.0137599	0.34441	0.114232
Chr3	581000	582000	0.329055	0.308034	-0.663807	0.266227	0.151984	-0.457848	-0.407011
Chr3	582000	583000	0.228938	-0.0688917	-0.92892	0.0769561	-0.208037	0.3134	0.199807
Chr3	583000	584000	0.236071	-0.0724426	-0.830071	0.0484171	-0.25913	0.813251	0.602538
Chr3	584000	585000	0.485737	0.312421	-1.09697	0.440683	0.0649165	-0.394761	-0.539066
Chr3	585000	586000	0.311651	0.10946	-0.988865	0.281488	-0.0777789	-0.164305	-0.250451
Chr3	586000	587000	0.0485668	-0.123244	-0.652415	-0.0047095	-0.330016	0.465113	0.389443
Chr3	587000	588000	0.523473	0.39951	-0.867548	0.535339	0.250383	-0.529215	-0.47893
Chr3	588000	589000	0.254318	0.206781	-0.797656	0.351624	0.037959	-0.451397	-0.412165
Chr3	589000	590000	0.0407637	-0.338889	-0.761248	-0.100185	-0.442506	0.578118	0.374179
Chr3	590000	591000	-0.219151	-0.445133	-0.737788	-0.019345	-0.269077	0.205031	0.0979152
Chr3	591000	592000	0.334652	0.17667	-1.02219	0.43607	0.0762256	-0.618229	-0.692436
Chr3	592000	593000	0.481283	0.271016	-1.11891	0.39994	0.128098	-0.585743	-0.660207
Chr3	593000	594000	0.465417	0.165188	-0.856701	0.539394	0.0123198	-0.686359	-0.824582
Chr3	594000	595000	0.441892	0.27206	-1.03418	0.411642	0.155288	-0.78651	-0.926213
Chr3	595000	596000	0.338372	0.129485	-1.05241	0.318793	-0.0290789	0.0140532	-0.0571512
Chr3	596000	597000	-0.214505	-0.191398	-0.69788	-0.0826157	-0.261495	0.417056	0.3615
Chr3	597000	598000	0.188307	0.145264	-1.00317	0.0749884	-0.0414651	-0.227676	-0.062706
Chr3	598000	599000	0.472178	0.495417	-1.01765	0.516045	0.244489	-0.658866	-0.57003
Chr3	599000	600000	0.418756	0.436871	-1.02902	0.598805	0.253324	-0.544883	-0.576512
Chr3	600000	601000	0.114732	-0.183357	-1.04585	0.0558481	-0.271761	0.603978	0.507066
Chr3	601000	602000	0.0611801	0.0983976	-0.929802	-0.0764762	-0.189721	0.512194	0.595535
Chr3	602000	603000	0.108658	0.136649	-0.729477	0.060065	-0.14242	0.224667	0.280605
Chr3	603000	604000	0.451744	0.274245	-0.834249	0.495237	0.0772901	-0.479971	-0.653385
Chr3	604000	605000	-0.0663226	-0.2501	-0.980874	-0.139353	-0.511328	0.767984	0.526646
Chr3	605000	606000	-0.167086	-0.331642	-0.687607	-0.106935	-0.463832	0.811091	0.73168
Chr3	606000	607000	0.185429	0.0568159	-0.738909	0.150994	0.0121177	0.000637528	0.0394379
Chr3	607000	608000	-0.107914	-0.258236	-0.960568	-0.172396	-0.415947	0.618411	0.638348
Chr3	608000	609000	-0.142757	-0.306647	-0.863515	-0.222837	-0.351015	0.304852	0.279349
Chr3	609000	610000	0.257262	-0.0362347	-0.331857	-0.158058	-0.362534	0.866087	0.931524
Chr3	610000	611000	0.114407	-0.0837285	-0.690783	-0.238457	-0.397834	1.02904	1.06488
Chr3	611000	612000	-0.180752	-0.151102	-0.92578	-0.514867	-0.476907	0.955008	1.03082
Chr3	612000	613000	0.0230548	-0.219849	-0.729861	-0.3709	-0.608033	0.981577	1.01416
Chr3	613000	614000	-0.156926	-0.179305	-0.648789	-0.188879	-0.510355	0.667918	0.735047
Chr3	614000	615000	0.0488382	-0.260556	-1.05873	-0.0654437	-0.404054	0.612226	0.543561
Chr3	615000	616000	0.314175	0.253426	-0.838422	0.330595	-0.0322968	0.0929339	0.0128509
Chr3	616000	617000	-0.0694843	-0.353435	-0.775957	0.0273731	-0.264169	0.315407	0.454305
Chr3	617000	618000	-0.0997675	-0.293142	-0.85089	-0.0873987	-0.0852069	0.0710374	0.362084
Chr3	618000	619000	-0.237834	-0.344879	-0.702739	-0.241177	-0.502284	0.377721	0.55605
Chr3	619000	620000	0.10751	0.00722308	-0.789406	-0.0697433	-0.283351	0.749422	0.930926
Chr3	620000	621000	0.312747	0.115443	-0.29484	-0.0424284	-0.325104	0.476978	0.432415
Chr3	621000	622000	0.332888	0.173168	-0.389289	0.0301305	-0.131507	0.2758	0.383183
Chr3	622000	623000	0.166474	-0.167283	-0.501179	-0.0571049	-0.270844	0.671339	0.6245
Chr3	623000	624000	-0.225619	-0.458205	-0.683621	-0.197745	-0.29536	0.81283	0.787352
Chr3	624000	625000	-0.114837	-0.270855	-0.865656	-0.116579	-0.270863	0.139394	0.159982
Chr3	625000	626000	0.305418	0.166067	-0.764679	0.451241	-0.037773	-0.229615	-0.517468
Chr3	626000	627000	0.357258	0.0955173	-0.628426	0.275276	-0.0175226	-0.148807	-0.24756
Chr3	627000	628000	0.115903	-0.0674319	-0.784803	0.00891464	-0.240541	0.524793	0.513942
Chr3	628000	629000	0.312762	0.034965	-0.9605	0.303992	0.027458	-0.072222	-0.258221
Chr3	629000	630000	-0.1313	-0.246457	-1.03954	-0.0907812	-0.384378	0.640384	0.519182
Chr3	630000	631000	0.0442457	-0.237679	-1.15956	-0.0174517	-0.54856	1.14778	0.925184
Chr3	631000	632000	0.00863456	-0.23287	-0.820053	0.0330208	-0.236537	0.438	0.374063
Chr3	632000	633000	0.172165	-0.157867	-1.11641	-0.0835975	-0.430994	0.793982	0.825244
Chr3	633000	634000	0.24266	0.14422	-0.971699	0.0682657	-0.0863592	0.330264	0.448802
Chr3	634000	635000	-0.00230393	-0.234342	-0.433309	0.0756645	-0.214103	0.0304	0.0641612
Chr3	635000	636000	0.236955	0.120017	-1.11246	0.337013	-0.079308	-0.0814895	0.201449
Chr3	636000	637000	0.369743	0.229047	-1.0467	0.360127	0.0153587	-0.476969	-0.408835
Chr3	637000	638000	-0.254447	-0.246182	-0.724061	-0.0321272	-0.0471056	-0.140987	0.0421963
Chr3	638000	639000	-0.171361	-0.188345	-0.690121	-0.0402346	-0.317534	0.21381	0.364909
Chr3	639000	640000	-0.185009	-0.235499	-0.479919	-0.146701	-0.106526	0.135674	0.162797
Chr3	640000	641000	-0.0555516	-0.210789	-0.851366	-0.201668	-0.253002	0.605036	0.523219
Chr3	641000	642000	0.466602	0.210438	-0.896313	0.365877	-0.0771111	-0.325053	-0.312971
Chr3	642000	643000	0.397303	0.382246	-1.09687	0.377228	0.013446	-0.63888	-0.379918
Chr3	643000	644000	0.488637	0.390592	-0.866855	0.391433	0.204965	-0.632002	-0.546571
Chr3	644000	645000	0.488024	0.34144	-0.788656	0.320161	0.0819769	-0.257206	-0.200191
Chr3	645000	646000	0.136838	-0.0670859	-0.534368	-0.00615886	-0.378601	0.82167	0.659693
Chr3	646000	647000	0.236525	0.137609	-1.02522	0.0130629	-0.115727	0.204159	0.21996
Chr3	647000	648000	0.0688651	-0.0360559	-1.10381	0.0775586	-0.169931	0.27769	0.257999
Chr3	648000	649000	-0.246269	-0.32891	-0.561632	-0.0819096	-0.0536665	-0.160463	-0.0927332
Chr3	649000	650000	-0.302776	-0.198469	-0.441262	-0.076046	-0.0318448	-0.172711	0.0197905
Chr3	650000	651000	-0.0333723	-0.278321	-1.03623	0.0808852	-0.329184	0.489913	0.414804
Chr3	651000	652000	0.0161029	-0.109234	-0.540944	0.133172	0.0782478	-0.0367647	0.0347709
Chr3	652000	653000	0.393274	0.274379	-1.03639	0.343224	0.00130512	0.0676698	-0.0827872
Chr3	653000	654000	0.404065	-0.0254333	-0.906782	0.247948	-0.278966	0.443109	0.319515
Chr3	654000	655000	-0.332761	-0.393659	-0.557547	-0.331107	-0.455269	0.601839	0.695488
Chr3	655000	656000	0.0983688	-0.266985	-0.907384	-0.122614	-0.502389	0.898644	0.773741
Chr3	656000	657000	0.346774	0.260277	-0.875152	0.0925038	-0.236515	0.830049	0.711059
Chr3	657000	658000	0.0973294	0.18982	-0.703044	-0.103683	-0.29451	0.839279	0.914146
Chr3	658000	659000	0.0710468	0.0478933	-0.66604	0.0155569	-0.214318	0.542391	0.521631
Chr3	659000	660000	-0.219204	-0.307227	-0.589214	-0.162648	-0.0964271	0.322114	0.240838
Chr3	660000	661000	-0.216633	-0.319296	-0.455241	-0.015997	-0.227776	-0.106242	0.0359686
Chr3	661000	662000	0.0315673	-0.0262527	-0.424551	-0.0531935	-0.0917262	0.38296	0.460291
Chr3	662000	663000	-0.219802	-0.299997	-0.173611	-0.0955433	-0.120749	0.0640935	0.0652863
Chr3	663000	664000	-0.131205	-0.218799	-0.613275	-0.261228	-0.34573	0.593714	0.72521
Chr3	664000	665000	-0.19723	-0.259331	-0.578632	-0.147712	-0.150224	0.0837898	0.207403
Chr3	665000	666000	0.19469	0.0663846	-0.561426	0.298271	0.0713017	-0.0869601	-0.0971848
Chr3	666000	667000	0.0173697	-0.00673088	-0.952947	0.0723767	-0.102246	0.178143	0.164319
Chr3	667000	668000	-0.16424	-0.231103	-0.586958	-0.211526	-0.383408	0.281878	0.391143
Chr3	668000	669000	-0.0291862	-0.0894744	-0.329035	0.120745	-0.210244	0.020003	0.180615
Chr3	669000	670000	-0.00267124	-0.0396777	-0.390622	-0.0884741	-0.279561	0.590478	0.698954
Chr3	670000	671000	0.308935	0.0887182	-0.594904	0.218404	-0.161264	0.0918681	0.0841455
Chr3	671000	672000	0.154994	-0.134924	-0.980537	-0.0872883	-0.414858	0.0276315	-0.112628
Chr3	672000	673000	-0.321865	-0.187709	-1.02035	-0.404078	-0.379286	0.589428	0.691768
Chr3	673000	674000	-0.17535	-0.360728	-0.90477	-0.135942	-0.575967	0.805918	0.68197
Chr3	674000	675000	0.43197	0.161154	-0.873341	0.341714	-0.166865	-0.122729	-0.235467
Chr3	675000	676000	0.600398	0.501062	-0.748756	0.527719	0.187172	-0.353904	-0.382116
Chr3	676000	677000	-0.00709936	-0.0433179	-0.694336	0.0307448	-0.0564433	-0.302482	-0.208823
Chr3	677000	678000	0.0201101	-0.160832	-1.03528	-0.0431484	-0.40518	0.780169	0.745595
Chr3	678000	679000	0.123625	0.102462	-0.716186	0.127126	-0.106639	-0.319472	-0.303071
Chr3	679000	680000	0.456816	0.289935	-0.836417	0.351287	-0.0132297	-0.343112	-0.403796
Chr3	680000	681000	-0.014962	-0.105245	-0.638818	-0.0721466	-0.249456	0.38369	0.514054
Chr3	681000	682000	-0.0416678	-0.311748	-0.736656	-0.137468	-0.353343	0.459192	0.701008
Chr3	682000	683000	0.290662	0.217344	-0.844803	0.260021	0.062724	0.297459	0.418784
Chr3	683000	684000	0.303782	0.258568	-0.783883	0.110081	0.0139207	-0.00101943	-0.109956
Chr3	684000	685000	0.00476968	0.0485694	-0.825628	-0.075694	-0.15167	0.346858	0.435442
Chr3	685000	686000	0.463068	0.216992	-1.02903	0.383687	-0.103352	-0.0899722	-0.195985
Chr3	686000	687000	0.0906385	0.00415527	-0.675542	-0.0294417	-0.242566	0.0350333	0.0832392
Chr3	687000	688000	0.161023	-0.107449	-0.874561	0.0583279	-0.177107	0.102432	0.232767
Chr3	688000	689000	0.556213	0.383893	-0.908197	0.52271	0.120799	-0.718828	-0.74292
Chr3	689000	690000	0.414778	0.300346	-0.824765	0.445395	-0.0684919	-0.767528	-0.806342
Chr3	690000	691000	0.522419	0.267763	-0.522316	0.511559	0.105364	-0.60722	-0.745209
Chr3	691000	692000	0.287418	0.108798	-0.391436	0.204807	0.0166969	-0.264351	-0.276748
Chr3	692000	693000	0.0854808	0.106258	-0.636566	-0.0528536	-0.25314	0.947511	1.04369
Chr3	693000	694000	0.554689	0.459835	-0.813844	0.465769	0.151334	-0.332517	-0.313908
Chr3	694000	695000	0.459746	0.463452	-0.819861	0.300574	0.133979	-0.516797	-0.335635
Chr3	695000	696000	0.0837012	0.0184158	-0.706436	0.157978	-0.0635686	-0.0778938	0.145925
Chr3	696000	697000	0.206095	0.0937291	-0.980777	0.315603	-0.0548362	-0.407134	-0.59266
Chr3	697000	698000	0.186339	0.188182	-1.07484	0.242385	-0.0180223	0.0305791	-0.0228528
Chr3	698000	699000	0.0220365	-0.0738824	-0.6378	-0.205939	-0.445111	0.831055	0.83728
Chr3	699000	700000	0.231691	-0.060164	-0.939271	-0.241729	-0.593728	1.15465	1.03542
Chr3	700000	701000	0.199686	0.00665394	-0.643968	0.00423318	-0.235529	0.3833	0.0413185
Chr3	701000	702000	0.316334	0.220256	-0.624504	0.390633	0.052651	-0.548804	-0.671171
Chr3	702000	703000	0.477786	0.283663	-0.787306	0.494078	0.0774816	-0.395767	-0.599556
Chr3	703000	704000	0.436012	0.191261	-0.973936	0.26765	-0.122866	0.078789	-0.0569466
Chr3	704000	705000	-0.106767	-0.209581	-0.894305	-0.17256	-0.486683	1.10429	0.925377
Chr3	705000	706000	0.18258	0.036623	-0.829269	0.357725	-0.098005	-0.235359	-0.342446
Chr3	706000	707000	0.434199	0.291711	-1.12145	0.368077	0.10327	-0.638306	-0.723664
Chr3	707000	708000	-0.0137016	-0.437783	-0.897893	-0.0892236	-0.408566	0.49771	0.325769
Chr3	708000	709000	-0.337821	-0.374518	-0.332542	-0.255627	-0.133536	-0.0132569	0.138005
Chr3	709000	710000	0.0904404	0.0348855	-0.894033	-0.00621597	-0.292076	0.384324	0.294655
Chr3	710000	711000	0.631829	0.234469	-0.686339	0.389169	-0.035284	-0.668629	-0.646387
Chr3	711000	712000	0.404308	0.119089	-0.851623	0.275624	-0.06397	-0.715504	-0.795597
Chr3	712000	713000	0.412789	0.354206	-0.754731	0.416435	0.156276	-0.653988	-0.687601
Chr3	713000	714000	0.406977	0.200647	-0.907714	0.309054	-0.0168784	-0.942753	-0.914152
Chr3	714000	715000	0.460964	0.261655	-0.458245	0.434943	-0.0785932	-0.645768	-0.762138
Chr3	715000	716000	0.488091	0.343701	-0.515815	0.260287	0.0868317	-0.311307	-0.325004
Chr3	716000	717000	0.163212	0.0451972	-0.851241	-0.0285251	-0.375663	0.417071	0.392908
Chr3	717000	718000	-0.0514757	-0.189083	-0.875638	-0.173739	-0.272267	0.34856	0.222398
Chr3	718000	719000	0.469419	0.177441	-0.716894	0.371325	0.0412085	-0.575955	-0.663593
Chr3	719000	720000	-0.211832	-0.248299	-0.157537	-0.0967458	0.102997	-0.601317	-0.448106
Chr3	720000	721000	-0.0527125	-0.191264	-0.604575	-0.402678	-0.37357	0.881635	0.879387
Chr3	721000	722000	0.267636	0.0369129	-1.05734	-0.0708703	-0.614392	0.933832	0.802124
Chr3	722000	723000	0.25265	0.186802	-0.674302	-0.0160674	-0.401993	0.953972	0.953708
Chr3	723000	724000	0.0509702	0.0221214	-0.922474	-0.117557	-0.369581	0.945267	1.0163
Chr3	724000	725000	0.344668	0.279855	-0.925101	0.312532	0.00449077	0.00533601	0.0380943
Chr3	725000	726000	0.671774	0.480443	-1.03434	0.60666	0.349523	-0.505798	-0.765439
Chr3	726000	727000	0.49072	0.388795	-0.745694	0.472496	0.0807249	-0.688852	-0.738414
Chr3	727000	728000	0.237745	0.325478	-0.671129	0.232612	0.199727	-0.354181	-0.164137
Chr3	728000	729000	-0.174513	-0.142042	-0.310693	-0.0568132	-0.183434	-0.0925585	-0.185546
Chr3	729000	730000	-0.0548887	-0.0679536	-0.566312	-0.0305458	-0.132286	0.378777	0.435873
Chr3	730000	731000	0.31923	0.0562279	-1.1599	0.323033	-0.167924	0.0807876	0.0211974
Chr3	731000	732000	0.162526	-0.0429512	-0.680052	0.14225	0.0400973	0.0260487	-0.0202603
Chr3	732000	733000	-0.298501	-0.263885	-0.818053	-0.263196	-0.473397	0.93171	0.900798
Chr3	733000	734000	-0.10738	-0.241832	-0.435226	-0.122905	-0.347028	0.517069	0.517339
Chr3	734000	735000	0.0529076	-0.0612844	-0.667713	0.191578	-0.0423821	-0.0874966	-0.323683
Chr3	735000	736000	0.0498968	-0.049376	-0.938383	-0.00761706	-0.327398	0.64348	0.675749
Chr3	736000	737000	-0.0656774	0.00808596	-0.698737	-0.168004	-0.301653	0.589843	0.715766
Chr3	737000	738000	0.0499493	-0.180748	-0.652871	-0.105904	-0.333712	0.693113	0.819198
Chr3	738000	739000	-0.261183	-0.374128	-0.674901	0.0174781	-0.229124	0.250492	0.2284
Chr3	739000	740000	-0.225722	-0.310077	-0.788863	0.0230681	-0.159969	0.139485	0.212229
Chr3	740000	741000	-0.0775552	-0.171721	-0.55691	0.121265	-0.337402	0.245325	0.289374
Chr3	741000	742000	0.213731	-0.0538367	-0.842139	0.115028	-0.0965992	0.0182397	-0.0418001
Chr3	742000	743000	0.40789	0.188199	-0.857787	0.406012	0.154349	-0.412027	-0.46387
Chr3	743000	744000	-0.0444847	-0.135506	-0.979139	-0.119407	-0.346325	0.94982	0.869081
Chr3	744000	745000	0.025924	-0.0779029	-0.583095	0.0112706	-0.210702	0.477872	0.570936
Chr3	745000	746000	-0.0725205	-0.0862521	-0.768159	-0.0300191	-0.302222	0.488054	0.515975
Chr3	746000	747000	-0.0475234	-0.137734	-0.455087	0.145173	-0.133139	-0.0454335	-0.0423768
Chr3	747000	748000	0.0403035	0.0429866	-0.662687	-0.134879	-0.278642	0.418257	0.590474
Chr3	748000	749000	-0.137891	0.0368311	-0.621635	-0.108306	-0.217891	0.254684	0.541824
Chr3	749000	750000	0.160672	-0.14619	-0.683533	0.135973	-0.157789	-0.310141	-0.571099
Chr3	750000	751000	0.448291	0.317062	-0.825378	0.394543	0.192187	-0.642157	-0.695539
Chr3	751000	752000	0.486354	0.20332	-0.63392	0.291757	0.0705932	-0.731547	-0.686331
Chr3	752000	753000	0.450951	0.354776	-1.08514	0.52859	0.211343	-0.722698	-0.649978
Chr3	753000	754000	0.210299	0.0186724	-1.07679	0.287623	-0.0298524	0.0486616	0.180144
Chr3	754000	755000	-0.419571	-0.311714	-0.407189	-0.210573	0.138286	-0.377055	-0.150029
Chr3	755000	756000	-0.157221	-0.0455483	-0.592197	-0.220328	-0.343357	0.650893	0.69022
Chr3	756000	757000	-0.290319	-0.20929	-0.154974	-0.267949	-0.162691	-0.151376	-0.149306
Chr3	757000	758000	-0.0428433	-0.00759852	-0.446287	-0.0721865	-0.189993	0.21508	0.379064
Chr3	758000	759000	-0.0547095	-0.0729211	-0.617015	-0.062401	-0.323901	0.72896	0.72654
Chr3	759000	760000	-0.329489	-0.342677	-0.149841	-0.0199768	0.274881	-0.422917	-0.548085
Chr3	760000	761000	-0.500794	-0.254414	0.379468	-0.468821	0.00476815	-0.53233	-0.393725
Chr3	761000	762000	-0.141612	-0.0881295	-0.479425	0.0842426	-0.0736925	0.0772015	0.246824
Chr3	762000	763000	-0.0848692	-0.181393	-0.718655	-0.023741	-0.307627	0.347196	0.358585
Chr3	763000	764000	-0.102528	-0.0754259	-0.594731	-0.0294697	-0.147926	0.273777	0.354033
Chr3	764000	765000	0.00236662	-0.242012	-0.62123	-0.073559	-0.42921	0.369497	0.366526
Chr3	765000	766000	-0.108196	-0.163441	-0.762624	-0.256033	-0.401282	0.602648	0.582554
Chr3	766000	767000	0.00468129	0.0695262	-0.663978	-0.242684	-0.324904	0.672883	0.663567
Chr3	767000	768000	0.131287	0.0825209	-0.491161	0.217898	-0.184952	0.344963	0.189796
Chr3	768000	769000	0.480016	0.335393	-0.865673	0.391482	0.0501142	-0.550562	-0.630444
Chr3	769000	770000	0.498918	0.31325	-0.445891	0.310215	-0.00599656	-0.77464	-0.871038
Chr3	770000	771000	0.481025	0.343832	-0.834178	0.478509	0.105339	-0.757761	-0.800246
Chr3	771000	772000	0.494265	0.27116	-0.597417	0.424515	0.00680013	-0.588227	-0.868718
Chr3	772000	773000	0.48831	0.225807	-0.766728	0.513617	0.0241508	-0.608414	-0.917962
Chr3	773000	774000	0.362572	0.262255	-0.581421	0.222864	0.0221129	-0.821376	-0.903728
Chr3	774000	775000	0.445728	0.234589	-0.68617	0.306847	0.0159184	-0.299148	-0.388648
Chr3	775000	776000	0.32536	0.125342	-0.622994	0.241781	-0.0651221	-0.394352	-0.50431
Chr3	776000	777000	0.495857	0.352363	-0.887198	0.564072	0.137877	-0.696654	-0.772677
Chr3	777000	778000	0.215911	0.227096	-0.869926	0.23587	-0.042329	-0.411243	-0.481597
Chr3	778000	779000	0.167687	-0.0195329	-0.537622	0.0925227	-0.124032	0.296896	0.331072
Chr3	779000	780000	0.361164	0.214875	-0.698646	0.34011	-0.117582	-0.488581	-0.585221
Chr3	780000	781000	0.438171	0.310857	-1.11788	0.475309	0.100129	-0.339489	-0.462421
Chr3	781000	782000	-0.216798	-0.0895238	-0.829901	-0.156247	-0.268988	0.645821	0.673043
Chr3	782000	783000	0.239187	0.18737	-0.940001	0.0945544	-0.172288	0.00163884	0.142372
Chr3	783000	784000	0.404238	0.320396	-0.90409	0.47535	0.134637	-0.446045	-0.519573
Chr3	784000	785000	0.446528	0.266537	-0.983479	0.282379	0.185984	-0.764318	-0.692297
Chr3	785000	786000	0.329441	0.173945	-0.865678	0.245201	-0.0497355	0.173255	0.0786187
Chr3	786000	787000	0.0787675	-0.0152768	-0.634807	0.0057351	-0.32589	0.581246	0.38822
Chr3	787000	788000	0.565731	0.391629	-0.90965	0.559656	0.0892849	-0.81717	-0.945415
Chr3	788000	789000	0.537223	0.36163	-0.786662	0.51865	0.0494098	-0.640022	-0.880766
Chr3	789000	790000	0.461743	0.326911	-0.68965	0.477515	-0.0257261	-0.402301	-0.629237
Chr3	790000	791000	-0.045899	-0.202474	-0.780332	-0.0417364	-0.380092	0.531155	0.489844
Chr3	791000	792000	0.0259323	-0.10625	-0.900525	-0.0907979	-0.309678	0.569628	0.681532
Chr3	792000	793000	0.0872616	-0.178613	-0.563526	-0.0658806	-0.255527	0.254656	0.205013
Chr3	793000	794000	0.462074	0.220407	-0.723447	0.313651	0.0712819	-0.668876	-0.701422
Chr3	794000	795000	0.508667	0.41174	-0.772419	0.407028	0.126826	-0.796501	-0.804147
Chr3	795000	796000	0.525615	0.268236	-0.634884	0.388735	0.0701648	-0.603052	-0.799196
Chr3	796000	797000	0.428929	0.169261	-0.09165	0.563258	0.25994	-0.649324	-0.774719
Chr3	797000	798000	0.488217	0.289204	-0.25908	0.429138	0.230432	-0.378997	-0.587767
Chr3	798000	799000	0.00259549	-0.0351467	-0.721556	0.0066557	-0.165994	0.1499	0.0866447
Chr3	799000	800000	0.0586774	-0.00985329	-0.380683	-0.159961	-0.272795	0.422481	0.332241
Chr3	800000	801000	0.377491	0.136048	-0.774946	0.453659	-0.0328126	-0.411565	-0.509262
Chr3	801000	802000	0.452438	0.140441	-0.7718	0.401853	-0.0561157	-0.816599	-1.0076
Chr3	802000	803000	0.50683	0.256861	-0.401021	0.506793	0.0837991	-0.733025	-0.851217
Chr3	803000	804000	0.460172	0.329053	-0.644679	0.272905	0.0373003	-0.861964	-0.804687
Chr3	804000	805000	0.588012	0.276461	-0.815932	0.429472	0.118052	-0.605239	-0.711056
Chr3	805000	806000	0.37406	0.240291	-0.578472	0.422945	0.0696922	-0.632352	-0.880222
Chr3	806000	807000	0.493818	0.351216	-0.678672	0.399285	0.14319	-0.697131	-0.817968
Chr3	807000	808000	0.423021	0.259083	-0.849645	0.278181	-0.0116699	-0.702676	-0.744442
Chr3	808000	809000	0.407102	0.042735	-0.501581	0.331063	0.0127687	-0.0142714	-0.236474
Chr3	809000	810000	0.0851354	-0.0629968	-0.181999	0.118729	-0.121178	0.484872	0.356559
Chr3	810000	811000	0.0679748	-0.0411627	0.00402512	-0.219137	-0.185036	0.714963	0.582001
Chr3	811000	812000	-0.158334	-0.272148	-0.528204	-0.265192	-0.306652	0.438212	0.48606
Chr3	812000	813000	-0.214601	-0.17879	-0.71631	-0.169408	-0.250485	0.35718	0.312147
Chr3	813000	814000	0.281137	0.150503	-0.893888	0.376174	0.198326	-0.626981	-0.539467
Chr3	814000	815000	-0.0438472	-0.104857	-0.798404	0.0401847	-0.160083	-0.23858	-0.138198
Chr3	815000	816000	-0.101755	-0.229752	-0.575914	-0.0632596	-0.133964	0.369027	0.378618
Chr3	816000	817000	0.139011	-0.109852	-0.852045	0.0775708	-0.229806	0.174098	0.0991326
Chr3	817000	818000	0.264992	0.0995354	-0.97045	0.286	-0.140566	-0.48044	-0.482087
Chr3	818000	819000	0.241442	-0.0182423	-0.679351	0.327183	-0.144524	-0.2905	-0.215527
Chr3	819000	820000	-0.144254	-0.311693	-0.83	-0.217647	-0.400798	0.62645	0.522627
Chr3	820000	821000	-0.0874439	-0.366804	-0.880549	-0.0859191	-0.397667	1.18871	1.12206
Chr3	821000	822000	-0.112871	-0.0297511	-0.487224	-0.087603	-0.209644	0.482756	0.48964
Chr3	822000	823000	-0.182242	-0.108932	-0.602453	-0.0768556	-0.16916	-0.115249	-0.00828069
Chr3	823000	824000	0.118965	0.0867377	-0.854332	-0.152606	-0.256208	0.750359	0.944672
Chr3	824000	825000	-0.214709	-0.332185	-0.525545	-0.241638	-0.42449	0.703728	0.7048
Chr3	825000	826000	-0.346563	-0.208736	-0.964395	-0.159946	-0.390054	0.784615	0.952871
Chr3	826000	827000	-0.231292	-0.154476	-0.686234	-0.141741	-0.109667	0.251304	0.415819
Chr3	827000	828000	-0.296232	-0.316422	-0.622268	0.0394846	-0.0773182	-0.231	-0.298646
Chr3	828000	829000	-0.0562263	-0.0196982	-0.463464	-0.094848	-0.259159	0.473541	0.595544
Chr3	829000	830000	0.249565	0.0298629	-0.757133	0.248149	-0.235265	0.706728	0.663285
Chr3	830000	831000	0.368805	0.137905	-0.794569	0.35102	-0.0469203	-0.245571	-0.349743
Chr3	831000	832000	0.101479	-0.116496	-1.1021	0.00544638	-0.266857	0.511812	0.374746
Chr3	832000	833000	-0.00986561	-0.085885	-0.877339	-0.0451703	-0.358179	0.361528	0.41411
Chr3	833000	834000	0.350665	0.243157	-0.454041	-0.123037	-0.327343	0.748746	0.713088
Chr3	834000	835000	0.152197	0.0426385	-0.664392	-0.0323459	-0.412452	0.750364	0.775525
Chr3	835000	836000	-0.157197	0.000724382	-0.498821	-0.207601	-0.111688	0.139935	0.315829
Chr3	836000	837000	0.026135	0.0446739	-0.282494	-0.263947	-0.370949	0.912543	0.965268
Chr3	837000	838000	-0.00114768	-0.0696594	-0.706839	-0.249925	-0.492313	0.734906	0.714414
Chr3	838000	839000	0.164638	0.0901127	-0.775096	0.149162	-0.0528813	0.396726	0.26062
Chr3	839000	840000	-0.0812298	-0.156804	-0.662934	-0.0694033	-0.20804	0.408352	0.425041
Chr3	840000	841000	-0.359175	-0.398481	-0.581507	-0.285574	-0.307442	0.380228	0.306438
Chr3	841000	842000	-0.177587	-0.324243	-0.462082	-0.0487774	-0.165965	-0.192244	-0.213795
Chr3	842000	843000	-0.0488055	-0.116245	-0.743304	-0.106173	-0.263602	0.363675	0.482567
Chr3	843000	844000	-0.0878749	-0.071054	-0.679364	-0.177597	-0.221427	0.455863	0.575554
Chr3	844000	845000	0.00211528	-0.260331	-0.767983	-0.0344862	-0.261091	0.746244	0.734297
Chr3	845000	846000	-0.156388	-0.228819	-0.801349	-0.0161106	-0.250304	0.292846	0.268759
Chr3	846000	847000	-0.10432	0.0387854	-0.756626	-0.0207589	-0.088749	0.373532	0.563118
Chr3	847000	848000	-0.193284	-0.0270819	-0.790397	-0.278152	-0.276797	0.700621	0.888995
Chr3	848000	849000	-0.158585	-0.251487	-0.64569	-0.124842	-0.164967	0.285026	0.280482
Chr3	849000	850000	-0.131162	-0.112685	0.316644	-0.0926905	0.0291158	-0.304513	-0.337128
Chr3	850000	851000	-0.127422	-0.310087	-0.889498	-0.247361	-0.194481	0.293799	0.224301
Chr3	851000	852000	-0.174733	-0.030537	-0.950131	0.0265525	-0.160448	0.449941	0.407465
Chr3	852000	853000	-0.171963	-0.308422	-0.400283	0.017815	-0.0788202	-0.4709	-0.55806
Chr3	853000	854000	0.286081	0.146397	-0.403722	0.268298	-0.0606982	-0.439584	-0.4945
Chr3	854000	855000	0.458011	0.166334	-0.899559	0.430945	0.0635321	-0.799199	-0.883517
Chr3	855000	856000	0.388264	0.200218	-0.84285	0.546414	0.167486	-0.693443	-0.729388
Chr3	856000	857000	-0.0437389	-0.075514	-0.755066	-0.270603	-0.173504	0.523357	0.45467
Chr3	857000	858000	0.229709	0.185049	-1.03164	0.261129	-0.104482	0.143833	0.0760854
Chr3	858000	859000	0.515447	0.415045	-0.973456	0.402147	0.151941	-0.793205	-0.883067
Chr3	859000	860000	0.367789	0.260988	-0.911657	0.470403	0.202119	-0.809964	-0.793341
Chr3	860000	861000	0.266171	0.301171	-0.582253	0.353511	0.197364	-0.443764	-0.438743
Chr3	861000	862000	0.560858	0.435411	-0.696757	0.457703	0.0441141	-0.456313	-0.408804
Chr3	862000	863000	0.360155	0.108892	-0.840174	0.258906	-0.0277564	-0.0826165	-0.0589189
Chr3	863000	864000	-0.0584449	-0.280705	-0.999324	-0.297911	-0.586502	1.18104	1.21417
Chr3	864000	865000	0.0197551	-0.263216	-0.574623	0.171234	-0.0270846	0.0472211	-0.109673
Chr3	865000	866000	0.253114	0.19251	-0.782373	0.217777	0.0253631	-0.195945	-0.123047
Chr3	866000	867000	0.149018	-0.0635485	-0.777405	-0.0404208	-0.337216	0.850093	0.777426
Chr3	867000	868000	0.162429	0.0285266	-0.786544	0.12353	-0.203161	0.231513	0.150867
Chr3	868000	869000	-0.0548325	-0.184889	-0.872419	-0.107814	-0.404899	0.792909	0.798644
Chr3	869000	870000	0.374604	0.162568	-0.618475	0.155586	-0.122531	-0.000301359	-0.133986
Chr3	870000	871000	0.376979	0.256613	-1.07139	0.351889	0.152869	-0.740557	-0.766039
Chr3	871000	872000	0.21141	0.0817686	-0.607624	0.161218	0.0406062	-0.247926	-0.418759
Chr3	872000	873000	-0.08871	-0.128121	-0.544396	-0.00977237	-0.296577	0.348765	0.304448
Chr3	873000	874000	-0.23132	-0.197369	-0.0462315	-0.168193	-0.234478	0.0648893	0.152154
Chr3	874000	875000	-0.113181	-0.092129	0.467897	-0.171207	-0.140096	0.0400532	0.272084
Chr3	875000	876000	-0.0238229	-0.0220737	-0.369745	-0.0495904	-0.149751	0.353386	0.51698
Chr3	876000	877000	-0.0435748	-0.0934088	-0.858564	-0.0924052	-0.158373	0.34907	0.407676
Chr3	877000	878000	0.0593411	-0.0656422	-0.242211	0.0982664	-0.00947511	-0.0109142	0.0791162
Chr3	878000	879000	0.233573	0.21683	-0.505551	0.188505	-0.0872953	0.192387	0.281608
Chr3	879000	880000	0.379393	0.174253	-1.23484	0.310204	-0.188253	0.222564	0.235984
Chr3	880000	881000	-0.359525	-0.504503	-0.804502	-0.318249	-0.528062	0.76305	0.639104
Chr3	881000	882000	0.0946901	-0.189351	-0.920957	-0.0301638	-0.449965	0.733467	0.590685
Chr3	882000	883000	0.516131	0.289243	-0.590069	0.369702	-0.174064	-0.210079	-0.290498
Chr3	883000	884000	0.336918	0.141598	-0.466941	0.15751	-0.162729	-0.147695	-0.339964
Chr3	884000	885000	0.128881	0.0719124	-0.45927	-0.0683279	-0.192269	0.450229	0.374331
Chr3	885000	886000	-0.000119192	-0.113503	-0.638815	-0.270998	-0.613946	0.765225	0.739035
Chr3	886000	887000	-0.0931062	-0.282985	-0.684361	-0.144312	-0.228324	0.653609	0.623197
Chr3	887000	888000	-0.0831109	-0.0972902	-0.61355	-0.142732	0.125701	-0.12149	0.00946275
Chr3	888000	889000	-0.375044	-0.329208	-0.375953	-0.179819	-0.150996	-0.0815656	-0.120025
Chr3	889000	890000	-0.139756	-0.298189	-0.665041	-0.282663	-0.170368	0.192611	0.200527
Chr3	890000	891000	-0.216302	-0.0847835	-0.464412	0.0903467	0.104817	-0.0391996	0.309424
Chr3	891000	892000	-0.0377024	0.0305628	-0.274373	0.0284524	-0.269427	0.479715	0.490652
Chr3	892000	893000	-0.120706	0.00422146	-0.491315	-0.101117	-0.0702482	0.223253	0.349426
Chr3	893000	894000	-0.255016	-0.28997	-0.492845	0.048015	-0.0836313	-0.114252	-0.0947577
Chr3	894000	895000	-0.337533	-0.39106	-0.363975	-0.0377113	0.0567283	-0.393757	-0.301645
Chr3	895000	896000	-0.2988	-0.295714	-0.472312	0.0294934	-0.0478353	-0.139223	-0.252384
Chr3	896000	897000	-0.285159	-0.28841	-0.424981	-0.00325813	-0.0541045	-0.352884	-0.226856
Chr3	897000	898000	-0.230486	-0.24197	-0.748592	0.0345589	-0.0587048	-0.0673395	0.107858
Chr3	898000	899000	-0.34782	-0.249296	-0.14158	-0.170126	0.0154262	-0.15167	-0.125351
Chr3	899000	900000	-0.117319	-0.203997	-0.327611	0.0178295	-0.0599318	-0.0460842	-0.0136671
Chr3	900000	901000	-0.0528283	-0.283417	-0.567792	-0.080509	-0.236525	0.18589	0.206398
Chr3	901000	902000	-0.144927	-0.192108	-0.717575	-0.169087	-0.361094	0.292767	0.358016
Chr3	902000	903000	0.163276	-0.0595294	-0.522595	-0.164801	-0.626198	1.29239	1.22929
Chr3	903000	904000	-0.0991582	-0.191503	-0.549054	-0.0717839	-0.293013	0.232705	0.244115
Chr3	904000	905000	-0.0342339	-0.213974	-0.703374	0.10093	-0.250691	-0.012464	-0.171696
Chr3	905000	906000	-0.315872	-0.256687	-0.702293	-0.085323	-0.111564	-0.144822	-0.168573
Chr3	906000	907000	-0.116327	-0.117012	-0.91045	-0.00868632	-0.0774632	0.049907	0.15127
Chr3	907000	908000	-0.315491	-0.329646	-0.569889	-0.2462	-0.535141	0.798332	0.746407
Chr3	908000	909000	0.0829097	-0.107349	-0.867568	-0.300986	-0.618619	1.39695	1.31708
Chr3	909000	910000	0.149192	-0.0268976	-0.940496	0.0802352	-0.295534	0.75135	0.909219
Chr3	910000	911000	0.0264576	-0.150743	-0.559569	-0.0322575	-0.382421	0.885882	0.802268
Chr3	911000	912000	-0.00647174	-0.110025	-0.991982	0.0482389	-0.301651	0.0388728	0.0316374
Chr3	912000	913000	0.0328558	-0.166815	-0.777682	-0.0217532	-0.227421	-0.295844	-0.335436
Chr3	913000	914000	-0.256088	-0.202613	-0.660368	-0.209789	-0.384133	0.598136	0.647477
Chr3	914000	915000	-0.0573325	-0.273221	-0.519406	-0.0132276	-0.251162	-0.0665303	-0.190688
Chr3	915000	916000	-0.278292	-0.240967	-0.631772	-0.086389	-0.261536	0.181429	0.28265
Chr3	916000	917000	-0.095045	0.0439001	-0.354741	-0.034074	-0.145975	0.437452	0.536006
Chr3	917000	918000	0.133992	0.0393731	-0.242371	0.0845612	-0.0582257	0.209152	0.181397
Chr3	918000	919000	-0.0914886	-0.0167683	-0.657999	-0.0431932	-0.310006	0.372233	0.316094
Chr3	919000	920000	0.0335646	-0.178329	-0.407577	-0.0614416	-0.37352	0.644111	0.574806
Chr3	920000	921000	0.364367	0.303517	-1.15638	0.235162	-0.0245158	-0.3437	-0.482434
Chr3	921000	922000	0.449555	0.347131	-0.854695	0.520209	0.118511	-0.701717	-0.819985
Chr3	922000	923000	0.514014	0.432817	-0.940472	0.367365	0.131863	-0.673112	-0.711135
Chr3	923000	924000	0.383433	0.411583	-0.840818	0.463385	-0.00453715	-0.777683	-0.909784
Chr3	924000	925000	0.493138	0.405502	-0.934822	0.342936	0.097222	-0.560001	-0.645698
Chr3	925000	926000	0.318632	0.250489	-0.725474	0.294236	0.0990223	-0.574392	-0.597473
Chr3	926000	927000	0.569219	0.342881	-0.440222	0.3761	0.048112	-0.697661	-0.745912
Chr3	927000	928000	0.411308	0.318078	-0.460606	0.352946	0.0364077	-0.869388	-0.816594
Chr3	928000	929000	0.392988	0.291393	-0.906673	0.42139	0.117409	-0.713855	-0.832671
Chr3	929000	930000	0.0949323	-0.188026	-0.667532	-0.0676869	-0.261024	0.247583	0.00735939
Chr3	930000	931000	0.007277	-0.15109	-0.786157	-0.232233	-0.43244	0.633309	0.635687
Chr3	931000	932000	-0.0912494	-0.21403	-0.579679	-0.131081	-0.329464	0.443937	0.541211
Chr3	932000	933000	0.0841643	-0.117278	0.0171678	-0.0897906	-0.2622	0.304288	0.268511
Chr3	933000	934000	-0.0268601	0.0704833	-0.10865	-0.278888	-0.13922	0.466076	0.556335
Chr3	934000	935000	-0.213898	-0.136366	-0.309614	-0.252359	-0.189547	0.3286	0.410288
Chr3	935000	936000	-0.0757337	-0.0496619	-0.369693	-0.330228	-0.528349	0.613421	0.631987
Chr3	936000	937000	0.0646428	-0.098042	-0.691898	0.0457152	-0.21956	0.313446	0.238208
Chr3	937000	938000	0.541629	0.271207	-0.71188	0.441962	0.029287	-0.599651	-0.655311
Chr3	938000	939000	0.572872	0.240774	-0.951012	0.353511	0.121783	-0.671944	-0.748891
Chr3	939000	940000	0.00868249	-0.054498	-1.04034	-0.201259	-0.320702	0.412587	0.472135
Chr3	940000	941000	0.0402591	-0.00207871	-0.878775	-0.14865	-0.32563	0.424764	0.548142
Chr3	941000	942000	0.376817	0.245555	-0.947119	0.227288	-0.0623047	-0.0884106	-0.147176
Chr3	942000	943000	-0.175868	-0.084001	-0.727182	0.0248223	-0.0937078	0.123299	0.207746
Chr3	943000	944000	-0.139026	-0.192318	-0.318013	-0.131632	-0.238728	0.315316	0.41893
Chr3	944000	945000	0.0212135	0.00400105	-0.701332	-0.05433	-0.200708	0.622319	0.752002
Chr3	945000	946000	0.109431	0.0239605	-0.750135	-0.0988999	-0.149199	0.410876	0.411723
Chr3	946000	947000	0.36588	0.159074	-0.57556	0.12702	-0.147539	0.446184	0.422652
Chr3	947000	948000	0.399484	0.327265	-0.478637	0.19191	-0.0489152	0.422885	0.402336
Chr3	948000	949000	0.141039	0.00315709	-0.528724	-0.0902433	-0.235269	0.797106	0.825332
Chr3	949000	950000	-0.170193	-0.274201	-0.507662	0.0181297	-0.131081	0.200626	0.256812
Chr3	950000	951000	-0.262781	-0.331502	-0.502725	-0.0271669	-0.0677165	-0.0959933	-0.0654882
Chr3	951000	952000	-0.311664	-0.353278	-0.793034	-0.14455	-0.283729	0.161591	0.119366
Chr3	952000	953000	0.234518	0.164363	-0.983797	0.120427	-0.0833492	0.154329	-0.0427302
Chr3	953000	954000	0.266762	0.224129	-0.929172	0.444474	0.062772	-0.296724	-0.445372
Chr3	954000	955000	0.055143	-0.0441002	-0.802846	-0.125856	-0.16577	0.527244	0.696052
Chr3	955000	956000	-0.185638	-0.305265	-1.03292	0.0177414	-0.330392	0.13976	0.0249988
Chr3	956000	957000	-0.192106	-0.28044	-0.568146	-0.161272	-0.126897	-0.0151179	0.0538123
Chr3	957000	958000	0.105396	-0.178892	-1.02048	-0.128334	-0.421739	0.920432	0.766048
Chr3	958000	959000	0.585615	0.278755	-0.830567	0.50819	0.00993982	-0.00122706	-0.195095
Chr3	959000	960000	0.468964	0.40048	-0.664341	0.32301	-0.0205635	-0.232474	-0.280224
Chr3	960000	961000	0.373194	0.26616	-0.667754	0.347326	-0.00616477	0.156659	-0.0154238
Chr3	961000	962000	-0.169822	-0.16592	-0.165229	0.010912	-0.0460427	-0.115311	-0.137819
Chr3	962000	963000	-0.096553	-0.177155	-0.950567	0.0481288	-0.210563	0.22938	0.0797114
Chr3	963000	964000	0.478519	0.408864	-0.872019	0.571127	0.0913784	-0.706158	-0.763401
Chr3	964000	965000	0.596027	0.462095	-0.801438	0.569469	0.143628	-0.750008	-0.763882
Chr3	965000	966000	0.629113	0.350926	-0.779842	0.449709	0.191878	-0.766968	-0.853106
Chr3	966000	967000	0.584917	0.314076	-0.86325	0.371657	-0.0242948	-0.604159	-0.809163
Chr3	967000	968000	0.486411	0.455522	-0.82063	0.414318	-0.00556766	-0.688723	-0.696609
Chr3	968000	969000	-0.0393816	-0.105093	-0.514959	0.143548	-0.199402	-0.101169	-0.14355
Chr3	969000	970000	-0.0306203	-0.114533	-0.825806	-0.137043	-0.311996	0.910061	1.00076
Chr3	970000	971000	0.125721	0.126649	-1.18104	-0.0323771	-0.181215	0.221714	0.164039
Chr3	971000	972000	0.441515	0.437824	-0.751142	0.433649	0.28646	-0.642512	-0.58943
Chr3	972000	973000	0.493825	0.390787	-0.777435	0.407681	0.183462	-0.780523	-0.746626
Chr3	973000	974000	0.440019	0.465847	-0.718503	0.504869	0.336473	-0.812864	-0.773587
Chr3	974000	975000	0.430717	0.435478	-0.851422	0.492599	0.191461	-0.806149	-0.711661
Chr3	975000	976000	0.477387	0.259328	-1.12109	0.447799	0.0982039	-0.149756	-0.406521
Chr3	976000	977000	-0.0881957	-0.0442405	-0.872625	-0.136387	-0.0829541	0.506322	0.608705
Chr3	977000	978000	-0.0611258	-0.103112	-0.722087	-0.142033	-0.224929	0.486863	0.5687
Chr3	978000	979000	-0.0714211	-0.155987	-0.325673	0.146875	0.0253994	-0.11171	-0.0133886
Chr3	979000	980000	-0.0270364	-0.150167	-0.402087	0.15759	-0.0279856	0.0748828	-0.00895592
Chr3	980000	981000	0.0158273	-0.0407297	-0.713155	-0.254393	-0.367688	0.517305	0.66983
Chr3	981000	982000	0.0448189	-0.192234	-0.766299	-0.0724645	-0.248949	0.383824	0.399231
Chr3	982000	983000	0.165278	-0.0062105	-0.594298	-0.205517	-0.385784	0.719274	0.641618
Chr3	983000	984000	0.0653839	-0.0465524	-0.493297	-0.176679	-0.416985	0.627145	0.600321
Chr3	984000	985000	-0.113749	-0.144388	-0.81593	-0.153475	-0.186386	0.436168	0.500863
Chr3	985000	986000	-0.27408	-0.347026	0.0288753	-0.150378	0.112949	-0.451763	-0.384386
Chr3	986000	987000	-0.153388	-0.104592	-0.182256	-0.125847	-0.0614054	-0.0835214	0.0505885
Chr3	987000	988000	0.0970367	-0.0901484	-0.994133	-0.102746	-0.36459	0.819786	0.623618
Chr3	988000	989000	0.293012	0.237058	-0.622052	0.249338	-0.0289649	-0.32171	-0.278936
Chr3	989000	990000	0.38921	0.161702	-1.10782	0.205602	-0.051506	-0.226694	-0.355851
Chr3	990000	991000	0.449764	0.0740268	-0.912726	0.365376	-0.0858708	0.169308	-0.0407057
Chr3	991000	992000	-0.0948725	-0.155602	-0.538966	-0.0248234	-0.30474	0.716151	0.679192
Chr3	992000	993000	-0.0773738	-0.112497	-0.987383	-0.131822	-0.214405	0.201256	0.257961
Chr3	993000	994000	0.506124	0.351082	-0.871009	0.519051	0.170603	-0.761547	-0.778766
Chr3	994000	995000	0.177096	0.0953059	-0.592371	0.341749	0.0346297	-0.376381	-0.582922
Chr3	995000	996000	-0.0298006	-0.125961	-0.636128	0.104863	-0.151965	0.252638	0.173739
Chr3	996000	997000	-0.0859716	-0.0129684	-0.566107	0.0547008	0.107219	-0.267444	-0.148395
Chr3	997000	998000	-0.0969368	-0.185276	-0.319814	0.0950484	-0.13488	-0.243171	-0.223748
Chr3	998000	999000	0.194839	-0.00958435	-1.02959	0.272849	-0.0702106	-0.0442479	-0.27978
Chr3	999000	1000000	0.362863	0.277382	-0.784889	0.24299	0.163617	-0.641374	-0.586104
Chr3	1000000	1001000	0.611381	0.391133	-0.774133	0.484351	0.0282805	-0.547861	-0.715647
Chr3	1001000	1002000	0.195496	0.033649	-1.1012	0.0650998	-0.182734	0.426581	0.381808
Chr3	1002000	1003000	-0.207785	-0.270527	-0.90688	-0.240272	-0.382693	0.430571	0.48671
Chr3	1003000	1004000	0.371944	0.396919	-0.792687	0.281255	-0.00205808	-0.366117	-0.451632
Chr3	1004000	1005000	0.0236639	-0.158401	-0.85358	-0.135934	-0.377929	0.523087	0.371319
Chr3	1005000	1006000	-0.242601	-0.330055	-0.413537	-0.111904	-0.22926	-0.00372758	-0.0872093
Chr3	1006000	1007000	-0.207982	-0.281074	-0.664947	-0.0803405	-0.243333	0.148901	0.0299093
Chr3	1007000	1008000	0.0238876	-0.146509	-0.803307	-0.404768	-0.511965	1.00761	1.02321
Chr3	1008000	1009000	0.285841	-0.0820477	-0.77061	0.0390801	-0.414124	0.619863	0.563607
Chr3	1009000	1010000	0.357123	0.180521	-0.801652	0.176379	-0.197887	-0.0267202	-0.122857
Chr3	1010000	1011000	0.00495018	-0.280095	-0.654145	-0.198864	-0.363112	0.517241	0.385101
Chr3	1011000	1012000	-0.0466292	0.0514647	-0.581198	-0.157441	-0.287991	0.632302	0.73732
Chr3	1012000	1013000	0.204433	0.109135	-0.509561	0.0380228	-0.167471	0.601521	0.529628
Chr3	1013000	1014000	-0.0803352	-0.0877525	-0.573751	0.0100768	-0.229233	0.220368	0.17877
Chr3	1014000	1015000	0.506607	0.220358	-0.885001	0.420654	0.0757296	-0.562843	-0.633269
Chr3	1015000	1016000	0.494346	0.319714	-0.878687	0.363118	0.155075	-0.786531	-0.803448
Chr3	1016000	1017000	0.455373	0.309507	-1.01967	0.426701	0.120461	-0.879161	-0.815288
Chr3	1017000	1018000	0.554925	0.395253	-1.33365	0.431953	0.271021	-0.851159	-0.849176
Chr3	1018000	1019000	0.343406	0.200731	-1.01627	0.298517	0.0895332	-0.258235	-0.199865
Chr3	1019000	1020000	-0.16464	-0.394288	-0.750568	-0.100875	-0.361909	0.314371	0.210178
Chr3	1020000	1021000	-0.115401	-0.119752	-0.633712	0.0962765	0.0466831	0.0792022	0.146602
Chr3	1021000	1022000	0.0321541	-0.0759667	-1.01777	-0.184493	-0.189285	0.66209	0.751282
Chr3	1022000	1023000	0.522287	0.372131	-0.540426	0.48939	0.0775898	-0.39025	-0.490371
Chr3	1023000	1024000	0.341242	0.283058	-0.86164	0.307484	-0.0159917	-0.469944	-0.374939
Chr3	1024000	1025000	0.0581867	-0.119848	-0.849691	-0.00290018	-0.230046	0.478819	0.485077
Chr3	1025000	1026000	0.400102	0.221788	-1.20223	0.402815	0.199152	-0.674428	-0.738394
Chr3	1026000	1027000	0.490257	0.303799	-0.952959	0.532944	0.153695	-0.772273	-0.913494
Chr3	1027000	1028000	0.361821	0.243858	-0.788869	0.242639	0.0438814	-0.628733	-0.70901
Chr3	1028000	1029000	0.304091	0.258823	-0.827249	0.399734	0.0237572	-0.41025	-0.460087
Chr3	1029000	1030000	0.435017	0.241497	-0.808307	0.371163	-0.00750605	-0.147074	-0.267674
Chr3	1030000	1031000	-0.270846	-0.253149	-0.961618	-0.304178	-0.250244	0.543186	0.654372
Chr3	1031000	1032000	-0.261339	-0.446337	-0.032693	-0.185478	-0.0584016	0.0832052	0.032918
Chr3	1032000	1033000	0.0823797	-0.183417	-1.10846	-0.113834	-0.460496	0.930321	0.747516
Chr3	1033000	1034000	-0.00671622	-0.209644	-0.669126	0.00594525	-0.278315	0.250519	0.167416
Chr3	1034000	1035000	-0.0494936	-0.10134	-0.587475	0.0205382	-0.117002	0.333965	0.461192
Chr3	1035000	1036000	-0.150784	-0.157401	-0.667483	-0.103696	-0.143364	0.590898	0.713421
Chr3	1036000	1037000	0.0756745	0.123655	-0.617924	0.162883	-0.111056	0.234449	0.375241
Chr3	1037000	1038000	0.0682235	0.0752849	-1.0351	0.0624572	-0.213999	0.39377	0.452227
Chr3	1038000	1039000	-0.22197	-0.301986	-0.780591	0.0341566	-0.189724	-0.0757751	-0.0427561
Chr3	1039000	1040000	-0.182443	-0.433974	-0.858799	-0.0496099	-0.356458	0.408489	0.340716
Chr3	1040000	1041000	-0.322896	-0.301609	-0.587773	-0.281333	-0.141277	0.253155	0.390967
Chr3	1041000	1042000	0.319655	0.12836	-0.97931	0.369714	0.0741949	0.160819	-0.117958
Chr3	1042000	1043000	0.14062	0.110937	-0.892797	0.04303	-0.0734435	0.0253869	0.0770111
Chr3	1043000	1044000	0.078553	0.0873886	-0.624901	-0.150647	-0.282495	0.719652	0.795813
Chr3	1044000	1045000	0.0991796	0.0306242	-0.497238	-0.0051744	-0.173824	0.365567	0.449512
Chr3	1045000	1046000	0.0463015	-0.0835175	-0.586597	0.0320453	-0.252488	0.298947	0.263124
Chr3	1046000	1047000	-0.112123	-0.367093	-0.912811	-0.157281	-0.453035	0.746072	0.676593
Chr3	1047000	1048000	-0.191311	-0.165023	-0.589985	-0.264564	-0.198765	0.52251	0.582097
Chr3	1048000	1049000	0.0780471	-0.0216088	-0.766417	-0.119239	-0.264314	0.645414	0.670314
Chr3	1049000	1050000	-0.0180718	0.0340011	-1.27434	0.149623	0.0346298	0.125865	0.192462
Chr3	1050000	1051000	0.0578622	0.0750059	-1.00652	-0.0975401	-0.23575	0.633703	0.761474
Chr3	1051000	1052000	-0.231605	-0.27724	-0.704173	-0.0964524	-0.447272	0.848804	0.698394
Chr3	1052000	1053000	-0.219958	-0.230964	-0.695539	0.0710955	-0.0463738	-0.289027	-0.175807
Chr3	1053000	1054000	0.0371468	-0.027761	-0.839388	0.17015	0.0258819	-0.150527	-0.0672599
Chr3	1054000	1055000	-0.0518013	-0.0943719	-0.592625	0.0374554	-0.215938	0.41438	0.481425
Chr3	1055000	1056000	-0.214047	-0.304927	-0.624721	-0.076273	-0.0763577	-0.0278164	0.00895887
Chr3	1056000	1057000	-0.421826	-0.39441	-0.438319	-0.0982717	-0.00323273	-0.467144	-0.345694
Chr3	1057000	1058000	-0.369827	-0.285219	-0.267474	-0.100937	-0.0418471	-0.484841	-0.285704
Chr3	1058000	1059000	-0.213719	-0.346689	-0.347206	-0.0219869	0.00156039	-0.30182	-0.277347
Chr3	1059000	1060000	-0.207932	-0.414265	-0.492339	0.181545	-0.107303	-0.152924	-0.187596
Chr3	1060000	1061000	-0.245142	-0.343415	-0.88212	-0.0794325	-0.118777	-0.249634	-0.135669
Chr3	1061000	1062000	-0.0202689	-0.107165	-0.832461	0.182485	-0.0890252	0.209268	0.322588
Chr3	1062000	1063000	-0.159398	-0.225285	-0.73737	0.0187198	-0.214019	0.524731	0.540131
Chr3	1063000	1064000	-0.288322	-0.189717	-0.441253	-0.0489571	0.00135182	-0.159936	-0.166977
Chr3	1064000	1065000	-0.478158	-0.445261	-0.328174	-0.193592	0.0460406	-0.469707	-0.19576
Chr3	1065000	1066000	-0.333439	-0.392031	-0.245947	-0.021924	0.0358909	-0.311274	-0.217551
Chr3	1066000	1067000	-0.183928	-0.388096	-0.457982	-0.0272405	-0.345593	-0.209041	-0.130299
Chr3	1067000	1068000	-0.10332	-0.196196	-0.693646	0.0987457	-0.112643	-0.176335	-0.321301
Chr3	1068000	1069000	0.303351	0.309874	-0.626608	0.39512	0.14982	-0.434083	-0.371974
Chr3	1069000	1070000	0.498033	0.36966	-0.855806	0.628171	0.262237	-0.65529	-0.864208
Chr3	1070000	1071000	0.286849	-0.0424922	-1.04133	0.179264	-0.106975	0.141876	-0.0902615
Chr3	1071000	1072000	-0.175044	-0.0431324	-0.669193	-0.0734935	-0.172059	0.297901	0.406486
Chr3	1072000	1073000	0.357105	0.0521755	-0.658622	0.336061	0.116863	-0.236446	-0.480689
Chr3	1073000	1074000	0.00209035	-0.0570075	-0.839086	0.0159947	-0.0987866	0.13246	0.11402
Chr3	1074000	1075000	-0.246832	-0.454196	-0.264279	-0.168927	-0.0709525	-0.213733	-0.299413
Chr3	1075000	1076000	-0.0607823	-0.217702	0.0331016	-0.192508	-0.376893	0.457994	0.475697
Chr3	1076000	1077000	-0.310756	-0.272948	-0.500496	-0.0543972	-0.352094	0.390863	0.454811
Chr3	1077000	1078000	-0.0965092	-0.10141	-0.462625	-0.0462985	-0.195039	0.433316	0.474316
Chr3	1078000	1079000	0.165844	0.146409	-0.775751	0.0630202	-0.174228	0.343269	0.225933
Chr3	1079000	1080000	0.163367	-0.0189492	-0.669027	0.0325046	-0.278229	0.318591	0.294109
Chr3	1080000	1081000	-0.0412158	-0.193936	-0.771249	-0.0535991	-0.213879	0.236141	0.197285
Chr3	1081000	1082000	0.191311	0.0772707	-1.12516	0.27303	-0.0319805	-0.108888	-0.115779
Chr3	1082000	1083000	0.43613	0.249637	-0.945618	0.508487	0.0447841	-0.59436	-0.695256
Chr3	1083000	1084000	0.0809052	-0.0294289	-0.670295	-0.0167003	-0.212209	-0.0533021	-0.0519246
Chr3	1084000	1085000	0.10807	0.0259085	-0.971337	0.141002	-0.245471	0.296335	0.321422
Chr3	1085000	1086000	0.270791	0.155699	-0.551544	0.175159	-0.010862	-0.0631602	0.00327113
Chr3	1086000	1087000	-0.196549	-0.236376	-0.544088	-0.12343	-0.179763	0.0295564	0.00839629
Chr3	1087000	1088000	-0.052388	-0.270402	-0.793272	0.027604	-0.337576	0.851601	0.656335
Chr3	1088000	1089000	0.213299	0.0447819	-0.836227	0.198195	-0.148682	0.276308	0.288358
Chr3	1089000	1090000	0.138145	0.0731627	-0.483706	0.187653	-0.0916388	0.138655	0.19738
Chr3	1090000	1091000	0.0354332	0.114517	-0.409304	0.0923795	-0.145009	-0.212208	0.056856
Chr3	1091000	1092000	0.43274	0.252542	-0.4682	0.361848	0.100379	-0.552464	-0.527947
Chr3	1092000	1093000	0.40943	0.386628	-0.50861	0.346816	0.167645	-0.777278	-0.709008
Chr3	1093000	1094000	0.334021	0.228901	-0.785198	0.176091	0.00462678	-0.114671	-0.188127
Chr3	1094000	1095000	-0.0510716	-0.307416	-0.759956	-0.272294	-0.595075	0.931191	0.746322
Chr3	1095000	1096000	0.0374008	-0.282825	-0.692608	-0.0634193	-0.421625	0.516159	0.285068
Chr3	1096000	1097000	-0.342389	-0.211464	-0.218123	-0.137623	-0.0012239	-0.439082	-0.279348
Chr3	1097000	1098000	-0.160857	-0.0961156	-0.373879	-0.0746823	-0.16318	0.166945	0.325673
Chr3	1098000	1099000	-0.00848097	-0.23276	-0.686338	0.0356604	-0.237908	0.537306	0.519029
Chr3	1099000	1100000	0.0251498	-0.0179903	-0.682373	-0.0105906	-0.142434	0.287557	0.303506
Chr3	1100000	1101000	0.233097	0.00683682	-0.880759	0.198094	-0.123095	0.155585	-0.00175665
Chr3	1101000	1102000	-0.158823	-0.162737	-0.400353	-0.16906	-0.209483	0.340872	0.40583
Chr3	1102000	1103000	0.0455549	-0.117837	-0.640475	0.125276	-0.194625	0.531571	0.503405
Chr3	1103000	1104000	-0.0725984	0.0280778	-0.457827	0.209719	0.0927811	0.0251658	0.0481144
Chr3	1104000	1105000	0.163889	-0.106946	-0.501041	0.14996	-0.427169	0.377995	0.3028
Chr3	1105000	1106000	0.18345	0.0469145	-0.863651	-0.0322789	-0.225793	0.805861	0.794485
Chr3	1106000	1107000	0.0874505	0.0288446	-0.581858	-0.154266	-0.250925	0.305464	0.34283
Chr3	1107000	1108000	0.00284532	0.0135027	-0.602471	-0.0706978	-0.290739	0.547998	0.60502
Chr3	1108000	1109000	-0.0800874	-0.114375	-0.739413	-0.140168	-0.279487	0.253348	0.344666
Chr3	1109000	1110000	0.0741864	-0.133987	-0.488499	-0.0651283	-0.596794	0.782096	0.691328
Chr3	1110000	1111000	0.380656	0.0272529	-0.877854	0.300422	-0.225786	0.31244	0.183433
Chr3	1111000	1112000	0.0782634	0.0122081	-0.424913	0.112364	-0.196047	0.476826	0.567091
Chr3	1112000	1113000	0.177957	0.0411326	-0.46333	0.236183	-0.0673886	0.179465	0.203762
Chr3	1113000	1114000	-0.0681532	-0.0367207	-0.811418	-0.129995	-0.273279	0.76682	0.663793
Chr3	1114000	1115000	0.41238	0.202619	-0.840482	0.432513	0.0885393	-0.604042	-0.611972
Chr3	1115000	1116000	0.449382	0.171947	-0.802285	0.383045	0.0585825	-0.673716	-0.857548
Chr3	1116000	1117000	0.581154	0.37316	-1.00956	0.519873	0.168713	-0.650579	-0.875441
Chr3	1117000	1118000	0.555087	0.309715	-0.75092	0.465133	0.0423979	-0.767387	-0.99382
Chr3	1118000	1119000	0.388296	0.284188	-0.846073	0.411732	0.0271537	-0.888494	-0.911616
Chr3	1119000	1120000	0.52745	0.36004	-1.15913	0.432381	0.217665	-0.854776	-0.814261
Chr3	1120000	1121000	0.118027	-0.0573445	-1.0826	-0.0123506	-0.0906041	-0.0703059	-0.0465456
Chr3	1121000	1122000	-0.152441	-0.251977	-0.479553	-0.10241	-0.26545	0.205998	0.138802
Chr3	1122000	1123000	0.298393	0.0409949	-0.862554	0.0280264	-0.294365	0.713064	0.606813
Chr3	1123000	1124000	0.347881	0.234005	-0.574817	0.37411	-0.112235	-0.539671	-0.496621
Chr3	1124000	1125000	0.554854	0.408553	-0.800439	0.40239	0.171251	-0.443238	-0.545919
Chr3	1125000	1126000	0.407482	0.288333	-0.83468	0.31036	0.0145878	-0.529072	-0.604765
Chr3	1126000	1127000	0.359569	0.200632	-0.837818	0.270181	0.0387671	-0.302948	-0.236091
Chr3	1127000	1128000	-0.0164009	-0.109916	-0.979218	-0.152421	-0.420807	0.869314	0.767603
Chr3	1128000	1129000	-0.224748	-0.186213	-0.967632	-0.115371	-0.402104	0.540576	0.588435
Chr3	1129000	1130000	-0.280075	-0.30546	0.0916836	-0.11519	0.113739	-0.373949	-0.256025
Chr3	1130000	1131000	-0.0131328	-0.104784	-0.60422	-0.295403	-0.419239	0.824656	0.751253
Chr3	1131000	1132000	-0.216206	-0.245957	-0.39915	-0.152604	-0.124658	-0.0705448	0.161378
Chr3	1132000	1133000	-0.208502	-0.296044	-0.633772	0.00500061	-0.110762	-0.00844856	0.0452648
Chr3	1133000	1134000	-0.0599097	0.00322215	-0.895066	0.0372753	-0.235582	0.387648	0.575221
Chr3	1134000	1135000	-0.123018	-0.250784	-0.917066	-0.0676279	-0.280603	0.340362	0.313098
Chr3	1135000	1136000	-0.227458	-0.142694	-0.921453	-0.261122	-0.340486	0.619364	0.64842
Chr3	1136000	1137000	-0.12485	-0.219929	-0.769621	-0.144299	-0.19361	0.262911	0.36
Chr3	1137000	1138000	-0.223895	-0.191977	-0.327247	0.0475736	0.0265529	-0.14401	-0.106221
Chr3	1138000	1139000	0.139949	-0.0475366	-0.620049	0.104141	-0.072123	0.434038	0.447414
Chr3	1139000	1140000	0.117675	-0.0520136	-0.914793	0.22259	-0.0246124	-0.0909528	0.050703
Chr3	1140000	1141000	0.35224	0.261865	-0.862532	0.438162	-0.0467226	-0.46229	-0.517914
Chr3	1141000	1142000	0.340966	0.235256	-0.814736	0.381873	0.100133	-0.540478	-0.613293
Chr3	1142000	1143000	-0.0179122	-0.315056	-0.843874	0.0193659	-0.535923	0.56781	0.466389
Chr3	1143000	1144000	-0.0415306	-0.184517	-0.641839	-0.0889095	-0.137925	0.187746	0.189221
Chr3	1144000	1145000	-0.1397	0.0745146	-0.677866	-0.308456	-0.376265	0.370743	0.682016
Chr3	1145000	1146000	0.0831714	-0.0216464	-0.656125	-0.141356	-0.461678	0.642228	0.796142
Chr3	1146000	1147000	0.139268	0.0215404	-0.835046	-0.0115104	-0.183626	0.15451	0.204842
Chr3	1147000	1148000	0.398055	0.349429	-0.550101	0.387966	0.214544	-0.543315	-0.502394
Chr3	1148000	1149000	0.535677	0.370033	-0.804848	0.457049	0.177547	-0.600053	-0.664249
Chr3	1149000	1150000	0.626925	0.450698	-0.677072	0.485023	0.108402	-0.661968	-0.666504
Chr3	1150000	1151000	0.661284	0.365603	-0.63663	0.666474	0.181345	-0.612854	-0.778924
Chr3	1151000	1152000	0.474366	0.404312	-0.636205	0.475747	0.210347	-0.716942	-0.617857
Chr3	1152000	1153000	0.407855	0.338506	-0.962919	0.223545	0.083586	-0.402682	-0.383308
Chr3	1153000	1154000	0.0668358	-0.128419	-0.737971	-0.0923184	-0.470782	0.491815	0.287758
Chr3	1154000	1155000	0.578806	0.191837	-0.877106	0.508179	0.0270653	-0.484212	-0.638861
Chr3	1155000	1156000	0.477737	0.168576	-0.937738	0.43456	0.208628	-0.540891	-0.611975
Chr3	1156000	1157000	-0.0603574	-0.346725	-0.898447	-0.0674213	-0.156326	0.286391	0.110952
Chr3	1157000	1158000	-0.136741	-0.386399	-0.72746	-0.412788	-0.53606	0.862246	1.01904
Chr3	1158000	1159000	-0.194148	-0.10445	-0.591473	-0.234276	-0.332915	0.152642	0.436252
Chr3	1159000	1160000	-0.068246	-0.0894479	-0.663399	-0.0080842	-0.151406	0.322079	0.363121
Chr3	1160000	1161000	-0.0726974	-0.212407	-0.812441	-0.226727	-0.39676	0.662744	0.710252
Chr3	1161000	1162000	-0.0225392	0.0158207	-0.729516	-0.228752	-0.362866	0.96204	0.967201
Chr3	1162000	1163000	0.275287	0.196201	-0.894824	0.0294754	-0.159139	0.31666	0.26248
Chr3	1163000	1164000	0.402774	0.337979	-0.448889	0.240656	0.0101224	-0.146026	-0.245288
Chr3	1164000	1165000	0.196249	0.227499	-0.853146	0.220567	0.0764925	-0.138547	-0.0825522
Chr3	1165000	1166000	-0.0601708	0.0107237	-0.718627	-0.125894	-0.200406	0.388095	0.478785
Chr3	1166000	1167000	-0.457587	-0.271226	0.294859	-0.306577	0.0575829	-0.515877	-0.0908067
Chr3	1167000	1168000	0.180203	0.040924	-0.864069	0.0261321	0.00998344	-0.0667828	-0.0609332
Chr3	1168000	1169000	0.343658	-0.056903	-0.807666	0.349154	-0.0566057	-0.147507	-0.346957
Chr3	1169000	1170000	0.0101905	-0.243828	-0.712909	0.0036874	-0.337515	0.45171	0.455933
Chr3	1170000	1171000	-0.39431	-0.191636	0.757016	-0.304228	0.215778	-0.665367	-0.509416
Chr3	1171000	1172000	-0.359699	-0.461229	-0.1626	-0.260217	-0.0422564	-0.329971	-0.255981
Chr3	1172000	1173000	-0.206938	-0.29989	-0.862026	-0.391056	-0.258204	0.420758	0.613277
Chr3	1173000	1174000	-0.0645296	-0.193116	-0.894868	-0.390618	-0.452726	1.1185	1.08566
Chr3	1174000	1175000	-0.128352	-0.230207	-0.772946	0.0155275	-0.338003	0.326424	0.264533
Chr3	1175000	1176000	-0.35825	-0.346468	-0.547618	-0.265391	-0.397151	0.0520228	0.146255
Chr3	1176000	1177000	-0.084176	-0.254664	-0.542379	-0.194051	-0.592803	0.623713	0.628957
Chr3	1177000	1178000	-0.378719	-0.456513	-0.606796	-0.0608971	-0.273649	-0.0292201	-0.0979804
Chr3	1178000	1179000	0.00138045	-0.0900603	-0.891624	0.0593047	-0.192539	0.24363	0.233796
Chr3	1179000	1180000	0.153881	0.181733	-0.204806	0.0466161	-0.0380276	0.0209307	0.0123281
Chr3	1180000	1181000	0.0312602	0.0153093	-0.326619	-0.0460266	-0.263786	0.482251	0.398293
Chr3	1181000	1182000	0.0108641	-0.269806	-0.48367	-0.194319	-0.322981	0.603601	0.406356
Chr3	1182000	1183000	0.293586	0.057185	-0.887552	0.267171	-0.141261	0.107869	0.0484857
Chr3	1183000	1184000	0.278178	0.308742	-0.793088	0.206394	0.0602361	-0.663877	-0.567789
Chr3	1184000	1185000	0.545934	0.354014	-0.636246	0.528826	0.168638	-0.628	-0.532335
Chr3	1185000	1186000	0.382639	0.258139	-0.777412	0.320243	0.127495	-0.216276	-0.262376
Chr3	1186000	1187000	0.0725828	-0.134542	-0.756923	-0.100473	-0.288403	0.569031	0.485908
Chr3	1187000	1188000	0.383623	0.388638	-1.12824	0.386769	0.131165	-0.604972	-0.56831
Chr3	1188000	1189000	0.589176	0.408292	-1.00322	0.504133	0.296206	-0.62815	-0.730906
Chr3	1189000	1190000	0.348425	0.230108	-0.474986	0.36783	0.16677	-0.523899	-0.637374
Chr3	1190000	1191000	0.610424	0.347015	-0.560514	0.633558	0.22355	-0.788917	-0.857941
Chr3	1191000	1192000	0.422291	0.270374	-0.858377	0.396971	0.180205	-0.444805	-0.587133
Chr3	1192000	1193000	-0.183917	-0.318847	-0.594212	-0.0929555	-0.269503	0.374092	0.40151
Chr3	1193000	1194000	0.0361034	-0.2672	-0.622374	0.0425315	-0.159153	-0.0229394	-0.153125
Chr3	1194000	1195000	0.395059	0.416245	-1.0324	0.445475	0.0598212	-0.428137	-0.422903
Chr3	1195000	1196000	0.456776	0.480981	-0.760318	0.356664	0.207584	-0.74728	-0.728074
Chr3	1196000	1197000	0.22678	0.264666	-0.784781	0.116976	0.00563425	-0.176483	-0.209128
Chr3	1197000	1198000	-0.252688	-0.405617	-0.828762	-0.338754	-0.492483	0.528828	0.605607
Chr3	1198000	1199000	-0.291057	-0.239565	-0.561054	-0.246123	-0.364411	0.914218	0.862534
Chr3	1199000	1200000	0.0541915	-0.140215	-1.00824	0.168684	-0.280348	0.200693	0.166857
Chr3	1200000	1201000	0.0573691	-0.0225122	-0.943902	0.0397993	-0.112592	0.442791	0.367097
Chr3	1201000	1202000	0.303696	0.28905	-0.823146	0.42549	0.049903	-0.271161	-0.311701
Chr3	1202000	1203000	0.313011	0.254688	-0.609363	0.372268	0.0780515	-0.940159	-0.982988
Chr3	1203000	1204000	0.488329	0.302561	-1.00626	0.384267	0.0594066	-0.884139	-1.02344
Chr3	1204000	1205000	0.506091	0.392439	-1.01662	0.47121	0.0682022	-0.779385	-0.915737
Chr3	1205000	1206000	0.481485	0.300529	-0.920383	0.377853	-0.0349214	-0.890773	-1.04014
Chr3	1206000	1207000	0.39112	0.291166	-0.767226	0.45487	0.233228	-0.751455	-0.843516
Chr3	1207000	1208000	0.482075	0.189198	-0.733015	0.571517	-0.059339	-0.714741	-0.865999
Chr3	1208000	1209000	0.489012	0.231997	-0.736458	0.332063	0.0104456	-0.722658	-0.853912
Chr3	1209000	1210000	0.292208	0.292502	-0.588047	0.217526	0.143933	-0.680913	-0.656708
Chr3	1210000	1211000	-0.137184	-0.157514	0.319893	-0.106252	0.0560378	-0.415004	-0.175034
Chr3	1211000	1212000	0.121769	-0.173738	-0.462162	0.160396	-0.0353942	-0.149652	-0.232392
Chr3	1212000	1213000	0.341339	0.268768	-0.964245	0.450225	0.0446085	-0.806793	-0.779615
Chr3	1213000	1214000	0.193282	-0.00969609	-0.778988	0.011015	-0.158753	0.420038	0.293441
Chr3	1214000	1215000	-0.237918	-0.0888626	-0.543237	-0.0835964	-0.235527	0.434831	0.620086
Chr3	1215000	1216000	-0.203134	-0.178538	-0.591122	-0.0428521	-0.256118	0.492643	0.47714
Chr3	1216000	1217000	0.0623669	-0.161045	-0.496979	-0.017786	-0.271117	0.663316	0.759384
Chr3	1217000	1218000	-0.037787	-0.103641	-0.875838	-0.0336456	-0.410745	0.495174	0.463075
Chr3	1218000	1219000	0.0852292	-0.0610894	-0.520177	0.0974204	-0.280092	0.539924	0.530277
Chr3	1219000	1220000	0.0177921	-0.141298	-0.949488	0.0122113	-0.137296	0.750625	0.727787
Chr3	1220000	1221000	-0.251606	-0.266652	-0.353318	0.0152768	-0.191418	-0.0700672	0.00310752
Chr3	1221000	1222000	-0.10101	-0.343228	-0.625206	-0.0562184	-0.387076	0.821674	0.595424
Chr3	1222000	1223000	0.0245959	-0.0867532	-0.841502	0.100697	-0.259381	0.641141	0.661013
Chr3	1223000	1224000	-0.0900846	-0.290206	-0.56922	0.0818207	-0.233826	0.385039	0.403389
Chr3	1224000	1225000	-0.171895	-0.136816	-0.716635	-0.17217	-0.227363	0.306698	0.356997
Chr3	1225000	1226000	-0.278501	-0.33847	-0.875386	-0.213468	-0.435122	0.390028	0.472333
Chr3	1226000	1227000	0.281863	0.0377063	-0.785957	0.172438	-0.12709	0.593189	0.432907
Chr3	1227000	1228000	0.58608	0.446693	-0.785377	0.624471	0.146343	-0.302523	-0.451672
Chr3	1228000	1229000	0.365018	0.314682	-0.675557	0.257977	0.0857418	-0.102799	-0.173717
Chr3	1229000	1230000	-0.202765	-0.280783	-0.567804	0.0042563	-0.159926	0.377602	0.310595
Chr3	1230000	1231000	-0.30497	-0.357198	-0.625444	-0.0758086	-0.30461	-0.197789	-0.1154
Chr3	1231000	1232000	0.0821851	0.00216048	-0.719492	0.0965665	-0.323519	0.959261	0.913351
Chr3	1232000	1233000	-0.115384	-0.119781	-0.191073	0.107774	-0.0994219	-0.238445	-0.235523
Chr3	1233000	1234000	-0.354361	-0.250686	-0.4755	0.0730481	-0.0211032	-0.45118	-0.440493
Chr3	1234000	1235000	-0.226661	-0.152179	-0.489823	-0.0408141	0.133541	-0.425299	-0.18742
Chr3	1235000	1236000	0.116043	0.183694	-0.62952	0.187444	0.202154	-0.475039	-0.250224
Chr3	1236000	1237000	0.504882	0.302739	-0.580317	0.517631	0.0528538	-0.57313	-0.786228
Chr3	1237000	1238000	0.428903	0.422388	-0.648807	0.38154	0.183683	-0.466132	-0.430161
Chr3	1238000	1239000	0.0110201	-0.0700855	-0.713778	-0.0024433	-0.0316016	0.222137	0.333179
Chr3	1239000	1240000	0.470844	0.33116	-0.772549	0.441536	0.166174	-0.416244	-0.530256
Chr3	1240000	1241000	0.504276	0.190977	-1.00312	0.537228	0.0225203	-0.586	-0.750548
Chr3	1241000	1242000	-0.0219047	-0.131139	-0.706116	-0.0900519	-0.163886	0.460013	0.480986
Chr3	1242000	1243000	-0.0229281	-0.0199642	-0.603896	0.0382577	-0.172632	0.303519	0.363984
Chr3	1243000	1244000	0.0905217	-0.00133673	-0.638828	-0.0555443	-0.123159	0.355788	0.449458
Chr3	1244000	1245000	0.430478	0.292586	-0.599927	0.427244	0.110592	-0.812859	-0.773758
Chr3	1245000	1246000	0.332081	0.233119	-0.931031	0.316417	0.178869	-0.614778	-0.506541
Chr3	1246000	1247000	-0.130017	-0.195527	-0.696863	-0.0894024	-0.0376222	-0.00857733	-0.0657778
Chr3	1247000	1248000	0.296307	0.00982027	-1.05344	0.175107	-0.10748	0.149795	-0.0607928
Chr3	1248000	1249000	0.704755	0.43626	-0.589255	0.715438	0.209371	-0.674632	-0.816068
Chr3	1249000	1250000	0.576642	0.37783	-0.372267	0.565377	0.0847507	-0.747523	-0.947005
Chr3	1250000	1251000	0.285975	0.24404	-0.476911	0.346233	0.223959	-0.539781	-0.483464
Chr3	1251000	1252000	0.476173	0.487496	-0.655718	0.481553	0.152587	-0.703888	-0.708159
Chr3	1252000	1253000	0.44818	0.535366	-1.14244	0.421835	0.218898	-0.772949	-0.697964
Chr3	1253000	1254000	0.564618	0.563185	-1.26791	0.488483	0.313956	-0.757243	-0.770328
Chr3	1254000	1255000	0.206612	0.0177679	-1.06789	0.115581	-0.13385	0.0870954	-0.0146372
Chr3	1255000	1256000	0.0635869	-0.185442	-0.46279	0.0334267	-0.17245	0.306485	0.425853
Chr3	1256000	1257000	-0.327867	-0.176807	-0.782014	-0.479166	-0.658289	1.20667	1.29421
Chr3	1257000	1258000	-0.325458	-0.306309	-0.247418	-0.17507	-0.247162	-0.0168266	0.113034
Chr3	1258000	1259000	-0.338815	-0.231344	-0.972468	-0.247162	-0.311337	0.298159	0.524418
Chr3	1259000	1260000	0.146454	-0.0471055	-1.06887	-0.0602713	-0.304676	0.726126	0.817279
Chr3	1260000	1261000	0.0409504	-0.221603	-0.668531	0.106649	-0.252635	0.146111	0.346046
Chr3	1261000	1262000	-0.0732628	-0.193008	-0.835479	-0.0583356	-0.185182	0.237765	0.533642
Chr3	1262000	1263000	-0.0850628	-0.180153	-0.824535	-0.240012	-0.409283	0.60457	0.782248
Chr3	1263000	1264000	0.411676	0.403255	-0.745186	0.346542	0.139144	-0.380647	-0.378033
Chr3	1264000	1265000	0.27236	-0.0541821	-0.663175	0.220169	-0.124993	0.131534	0.0774198
Chr3	1265000	1266000	0.0931365	0.00556018	-1.10962	0.0179981	-0.39703	0.85776	0.880134
Chr3	1266000	1267000	0.419251	0.241452	-0.638438	0.386362	-0.0299085	-0.560772	-0.647984
Chr3	1267000	1268000	0.244371	0.188414	-0.960394	0.233179	0.113681	-0.433747	-0.321294
Chr3	1268000	1269000	-0.166779	-0.326074	-0.451292	-0.0831286	-0.0579341	-0.0371308	-0.0608746
Chr3	1269000	1270000	-0.121218	-0.14141	-0.728476	0.0938486	0.0766363	-0.149835	-0.100306
Chr3	1270000	1271000	0.359989	0.343313	-0.672378	0.472163	0.17909	-0.40533	-0.407534
Chr3	1271000	1272000	0.553537	0.420121	-0.917002	0.532804	0.17116	-0.532048	-0.661291
Chr3	1272000	1273000	0.0535586	-0.036152	-1.07382	-0.0122966	-0.240249	0.470861	0.498264
Chr3	1273000	1274000	-0.218938	-0.202112	-0.910981	-0.252914	-0.362592	0.639976	0.675393
Chr3	1274000	1275000	0.347897	0.192364	-0.608881	0.262875	0.0143649	-0.0483459	-0.104096
Chr3	1275000	1276000	0.396731	0.390257	-0.57073	0.296555	0.227608	-0.505758	-0.377493
Chr3	1276000	1277000	0.348386	0.255435	-0.815316	0.145843	0.0512142	-0.265424	-0.160501
Chr3	1277000	1278000	0.276294	0.279137	-0.713212	0.284414	0.201322	-0.0601439	-0.0282261
Chr3	1278000	1279000	0.139748	-0.0645083	-0.670943	0.099966	-0.170393	0.43628	0.327233
Chr3	1279000	1280000	0.484539	0.284666	-1.00808	0.578676	0.0745328	-0.661151	-0.783713
Chr3	1280000	1281000	0.485416	0.369604	-0.723849	0.531596	-0.0270445	-0.485446	-0.646835
Chr3	1281000	1282000	0.159689	0.123493	-0.690717	0.136242	-0.121299	0.335936	0.306129
Chr3	1282000	1283000	-0.109201	-0.110087	-0.661002	-0.403851	-0.250022	0.638554	0.704298
Chr3	1283000	1284000	-0.621817	-0.145712	0.29114	-0.403162	0.395523	-0.851828	-0.602531
Chr3	1284000	1285000	-0.266303	-0.0337355	-0.277805	-0.131957	0.200368	-0.374289	-0.0618615
Chr3	1285000	1286000	-0.117796	-0.0790083	-0.378493	0.0285499	-0.166805	0.321134	0.381985
Chr3	1286000	1287000	-0.16431	-0.39532	-0.711239	0.133154	-0.244342	0.558549	0.476043
Chr3	1287000	1288000	-0.234023	-0.26094	-0.41539	0.0293407	-0.125712	-0.275562	-0.213429
Chr3	1288000	1289000	-0.338742	-0.300779	-0.482402	-0.166324	-0.129567	-0.388666	-0.451379
Chr3	1289000	1290000	-0.0939732	-0.137279	-0.537784	0.0881675	-0.0248107	-0.273422	-0.451693
Chr3	1290000	1291000	-0.0307505	-0.136105	-0.875761	0.0853865	-0.0414005	0.0127215	-0.0959032
Chr3	1291000	1292000	-0.31465	-0.359528	-0.316003	-0.149797	-0.073599	-0.151291	-0.181617
Chr3	1292000	1293000	-0.293762	-0.15041	-0.735057	0.0679041	0.0147606	-0.110104	0.0971828
Chr3	1293000	1294000	-0.121997	-0.299156	-0.286909	-0.131311	0.0159678	-0.0409357	-0.112867
Chr3	1294000	1295000	0.345245	0.0760469	-1.05007	0.273861	-0.147795	-0.0711166	-0.233405
Chr3	1295000	1296000	0.432737	0.283573	-0.5976	0.480202	-0.0128291	-0.852268	-1.07512
Chr3	1296000	1297000	0.562631	0.40815	-0.822961	0.506314	0.26138	-0.786145	-0.897845
Chr3	1297000	1298000	0.637752	0.354576	-0.691811	0.482939	0.098511	-0.788201	-0.893013
Chr3	1298000	1299000	0.748104	0.501622	-0.892599	0.525223	0.261408	-0.740924	-0.918037
Chr3	1299000	1300000	0.651492	0.413861	-0.665496	0.473076	0.105305	-0.681343	-0.922164
Chr3	1300000	1301000	0.481947	0.289287	-0.555272	0.513646	0.331778	-0.380579	-0.379747
Chr3	1301000	1302000	0.330276	0.274858	-0.661162	0.381492	0.0314429	-0.480836	-0.612386
Chr3	1302000	1303000	0.378724	0.246759	-1.03775	0.331905	0.025117	-0.370805	-0.478989
Chr3	1303000	1304000	0.097513	-0.150431	-0.878311	-0.0195846	-0.278227	0.336185	0.285424
Chr3	1304000	1305000	0.454106	0.188627	-1.07525	0.357525	-0.057058	0.0348842	0.0893406
Chr3	1305000	1306000	0.0211568	-0.189538	-1.08133	-0.259641	-0.428613	0.556326	0.576958
Chr3	1306000	1307000	-0.0121726	-0.109407	-0.57994	0.079601	-0.167905	0.329982	0.270787
Chr3	1307000	1308000	-0.11577	-0.223454	-0.490578	0.0791727	-0.000735692	-0.0498213	0.0263629
Chr3	1308000	1309000	-0.28864	-0.15523	-0.424869	-0.0715676	0.0645582	-0.106141	0.0644388
Chr3	1309000	1310000	0.0943841	0.162418	-0.807425	0.0627227	-0.022822	0.146496	0.231001
Chr3	1310000	1311000	0.0953698	-0.001305	-0.614183	-0.0395805	-0.228297	0.657502	0.597069
Chr3	1311000	1312000	0.180415	0.0842279	-0.708418	0.274846	0.0689177	-0.312155	-0.40343
Chr3	1312000	1313000	0.133577	0.125846	-0.962671	0.0881315	-0.099185	0.124827	0.139809
Chr3	1313000	1314000	0.115646	-0.151574	-0.808806	-0.0410101	-0.360074	0.908792	0.702321
Chr3	1314000	1315000	0.226361	0.185766	-0.541283	0.0530398	-0.0924518	0.311094	0.388749
Chr3	1315000	1316000	-0.0361469	-0.197517	-0.965942	-0.0184841	-0.12881	0.0564403	0.0786345
Chr3	1316000	1317000	-0.221595	-0.309802	-0.76299	-0.0702205	-0.282957	0.197636	0.173564
Chr3	1317000	1318000	-0.18745	-0.359554	-0.680068	-0.266956	-0.474128	0.691342	0.605961
Chr3	1318000	1319000	0.368242	0.076278	-1.17818	0.256251	-0.111806	-0.345652	-0.393034
Chr3	1319000	1320000	0.49678	0.261361	-0.466054	0.508368	0.123787	-0.742557	-0.931716
Chr3	1320000	1321000	0.338436	0.442154	-0.567833	0.491127	0.196206	-0.581835	-0.737812
Chr3	1321000	1322000	0.334677	0.407496	-0.715301	0.400864	0.131121	-0.615933	-0.683431
Chr3	1322000	1323000	0.409254	0.226871	-0.707114	0.348369	0.0935507	-0.666311	-0.8236
Chr3	1323000	1324000	0.611366	0.257717	-0.561422	0.538752	0.144722	-0.615816	-0.760406
Chr3	1324000	1325000	0.508576	0.291871	-0.806647	0.382669	-0.00315959	-0.559113	-0.657239
Chr3	1325000	1326000	0.0528164	-0.126633	-0.413974	0.0291274	-0.377383	0.40055	0.399801
Chr3	1326000	1327000	0.0101908	-0.176627	-0.900113	-0.155096	-0.380158	0.307156	0.0796516
Chr3	1327000	1328000	0.456224	0.213909	-0.826477	0.299076	0.0286632	-0.82297	-0.889397
Chr3	1328000	1329000	0.429982	0.324303	-0.758167	0.511388	0.116377	-0.535319	-0.663281
Chr3	1329000	1330000	0.107446	-0.11906	-0.44451	0.0856135	0.0621026	-0.180428	-0.251677
Chr3	1330000	1331000	0.434761	0.309785	-1.06127	0.360582	0.0455529	-0.403583	-0.403033
Chr3	1331000	1332000	0.182786	0.219263	-0.820397	0.299795	0.0637521	-0.19012	-0.1804
Chr3	1332000	1333000	0.352271	0.216308	-0.86687	0.100948	-0.170743	0.754706	0.746248
Chr3	1333000	1334000	0.3275	0.182241	-0.77643	0.164834	-0.31683	0.444245	0.428201
Chr3	1334000	1335000	0.424848	0.24362	-0.729301	0.124035	-0.28191	0.726781	0.720962
Chr3	1335000	1336000	-0.0283058	-0.255373	-0.742415	-0.254216	-0.752798	1.21698	1.10807
Chr3	1336000	1337000	-0.213972	-0.370726	-0.331086	-0.149004	-0.129544	0.0402153	-0.061296
Chr3	1337000	1338000	-0.237893	-0.254422	-0.761055	-0.391537	-0.356631	0.909832	1.02121
Chr3	1338000	1339000	0.140446	0.00570094	-0.776235	0.10954	-0.152448	0.0997078	0.127132
Chr3	1339000	1340000	0.352639	0.23484	-1.0737	0.241652	-0.0186704	0.168039	0.165253
Chr3	1340000	1341000	-0.271987	-0.298992	-0.688248	-0.206479	-0.303555	0.508836	0.480808
Chr3	1341000	1342000	-0.320031	-0.268391	-0.160375	-0.114052	-0.105935	-0.291778	-0.189931
Chr3	1342000	1343000	-0.284702	-0.174583	-0.525298	-0.307928	-0.121966	0.0137597	0.0954317
Chr3	1343000	1344000	0.388484	0.102989	-1.10887	0.265108	-0.0214444	-0.113443	-0.227881
Chr3	1344000	1345000	0.543589	0.299656	-0.979096	0.527665	0.150414	-0.744345	-0.854164
Chr3	1345000	1346000	0.404884	0.218318	-0.519621	0.461205	-0.0451162	-0.703466	-0.761228
Chr3	1346000	1347000	0.291835	0.164808	-1.09921	0.241254	-0.061388	0.140792	0.147068
Chr3	1347000	1348000	-0.117344	-0.238002	-0.656283	-0.258152	-0.38001	0.713668	0.679962
Chr3	1348000	1349000	0.287753	0.050824	-1.13288	0.0174576	-0.291081	0.419673	0.449279
Chr3	1349000	1350000	0.345171	0.0755742	-0.713803	0.0569024	-0.263845	0.900368	0.831258
Chr3	1350000	1351000	-0.0738355	-0.158169	-0.944247	-0.0479398	-0.378379	0.660084	0.679589
Chr3	1351000	1352000	-0.0928093	-0.367057	-0.534182	-0.1122	-0.159584	-0.166488	0.0728673
Chr3	1352000	1353000	-0.198949	-0.358709	-0.552107	0.092674	-0.0953668	-0.201666	-0.278705
Chr3	1353000	1354000	-0.224655	-0.274331	-0.642178	-0.024375	-0.118538	0.0655234	0.190387
Chr3	1354000	1355000	-0.271433	-0.401042	-0.697286	-0.231568	-0.158039	0.0517575	0.0221186
Chr3	1355000	1356000	0.0176346	-0.0137646	-0.916299	0.22104	0.0403228	-0.276755	-0.365135
Chr3	1356000	1357000	0.519333	0.28287	-0.982669	0.421787	0.156431	-0.558348	-0.774171
Chr3	1357000	1358000	0.397954	0.108651	-1.11028	0.452184	-0.0394777	-0.278004	-0.324828
Chr3	1358000	1359000	-0.13623	-0.0992278	-0.384698	0.0599244	-0.0670814	-0.0912972	-0.090052
Chr3	1359000	1360000	-0.185031	-0.317944	-0.528367	0.0544999	0.044745	-0.0412083	-0.0430953
Chr3	1360000	1361000	-0.270415	-0.234136	-0.511762	-0.16628	-0.206193	0.172171	0.32541
Chr3	1361000	1362000	0.26805	0.166064	-0.966063	0.290227	0.0558644	0.198344	0.220225
Chr3	1362000	1363000	0.194879	-0.305859	-0.794436	0.236442	-0.156218	0.0769321	-0.136865
Chr3	1363000	1364000	0.539826	0.117272	-1.05709	0.473025	-0.0662428	0.0317608	-0.240323
Chr3	1364000	1365000	0.216907	0.172917	-0.707946	0.0569858	0.00679225	-0.420254	-0.491661
Chr3	1365000	1366000	0.056381	-0.117547	-0.924651	0.0209682	-0.316592	0.242783	0.0748322
Chr3	1366000	1367000	0.510079	0.282356	-1.05045	0.377393	0.0823956	-0.498438	-0.697454
Chr3	1367000	1368000	0.4136	0.15826	-0.582271	0.494749	0.202299	-0.325419	-0.47548
Chr3	1368000	1369000	-0.190208	-0.084676	-0.416924	0.0160476	0.127511	-0.172402	0.0170453
Chr3	1369000	1370000	-0.235178	-0.385706	0.165403	0.0917749	0.173037	-0.326927	-0.368246
Chr3	1370000	1371000	-0.676503	-0.486009	0.201238	-0.530438	0.236626	-0.877792	-0.843895
Chr3	1371000	1372000	-0.553322	-0.48102	-0.210935	-0.459581	-0.244399	0.0942834	0.0461955
Chr3	1372000	1373000	0.304289	-0.0856834	-0.948967	0.110905	-0.365195	0.531985	0.350171
Chr3	1373000	1374000	0.0210166	0.0207344	-0.868903	-0.106985	-0.311449	0.385111	0.463175
Chr3	1374000	1375000	0.0970229	0.0856848	-0.953086	-0.21559	-0.466722	0.987053	0.972649
Chr3	1375000	1376000	0.144107	0.0992417	-0.635575	-0.173234	-0.376317	0.917956	0.908561
Chr3	1376000	1377000	0.140233	0.103158	-0.9414	-0.085643	-0.28364	0.62811	0.699838
Chr3	1377000	1378000	0.453193	0.455583	-0.700519	0.454483	0.205901	-0.511606	-0.547241
Chr3	1378000	1379000	0.368874	0.316271	-0.540429	0.214371	0.0940543	-0.272188	-0.272313
Chr3	1379000	1380000	0.500579	0.385093	-0.49713	0.420459	-0.0253704	-0.0541672	-0.213644
Chr3	1380000	1381000	0.532723	0.352489	-0.246935	0.429879	0.0578406	-0.519242	-0.588992
Chr3	1381000	1382000	0.532923	0.412992	-0.144461	0.454772	0.117102	-0.397429	-0.480629
Chr3	1382000	1383000	0.0607357	0.0447536	-0.731492	-0.0578434	-0.170486	0.461776	0.423853
Chr3	1383000	1384000	-0.233077	-0.192106	-0.492301	-0.0240043	-0.272154	0.239444	0.112665
Chr3	1384000	1385000	-0.113663	-0.157384	-0.799051	-0.291861	-0.679876	1.14509	1.08859
Chr3	1385000	1386000	-0.267251	-0.162504	-0.416376	-0.26204	-0.0462823	0.043466	0.0377464
Chr3	1386000	1387000	-0.123667	-0.202377	-0.622693	0.00121987	-0.198593	0.368168	0.339486
Chr3	1387000	1388000	0.265289	0.198931	-0.927419	0.222256	-0.0371919	-0.243215	-0.323768
Chr3	1388000	1389000	0.063339	-0.102155	-0.592242	-0.0503309	-0.434701	0.653722	0.551765
Chr3	1389000	1390000	-0.334192	-0.41082	-0.68661	-0.192817	-0.370529	0.453594	0.401471
Chr3	1390000	1391000	0.415298	0.307326	-1.05715	0.381186	0.125754	-0.481001	-0.50147
Chr3	1391000	1392000	0.323826	0.263331	-0.721445	0.300053	0.0492269	-0.360897	-0.304098
Chr3	1392000	1393000	0.0318468	-0.228974	-0.792736	-0.0199864	-0.394218	0.821231	0.818971
Chr3	1393000	1394000	0.130293	0.0633019	-0.640606	0.196556	-0.0881147	0.253404	0.261895
Chr3	1394000	1395000	0.454016	0.263322	-0.53844	0.241589	0.0444727	-0.0680132	-0.163396
Chr3	1395000	1396000	0.266774	0.184323	-0.679022	0.191429	-0.103716	0.246702	0.0586105
Chr3	1396000	1397000	0.127648	0.0067428	-0.950844	0.00271823	-0.309919	0.631419	0.484817
Chr3	1397000	1398000	-0.260263	-0.323959	-0.625702	-0.256006	-0.51512	0.733631	0.603955
Chr3	1398000	1399000	-0.00780406	0.00442434	-0.882439	0.00799725	-0.20214	0.400258	0.510608
Chr3	1399000	1400000	0.0143108	0.0100799	-1.07328	-0.196191	-0.289617	0.609795	0.719142
Chr3	1400000	1401000	-0.0520094	-0.0932836	-0.876163	-0.185853	-0.208736	0.756144	0.834282
Chr3	1401000	1402000	0.363344	0.131954	-0.678596	0.301807	-0.111079	-0.188643	-0.181449
Chr3	1402000	1403000	0.442188	0.318163	-0.830763	0.429424	0.0306714	-0.679188	-0.793632
Chr3	1403000	1404000	0.380682	0.437439	-0.842287	0.434974	0.0677974	-0.855442	-0.644574
Chr3	1404000	1405000	0.525548	0.445691	-0.610686	0.414323	0.142382	-0.810223	-0.80282
Chr3	1405000	1406000	0.525978	0.348075	-1.14303	0.419882	0.11669	-0.871766	-0.756913
Chr3	1406000	1407000	0.549207	0.261556	-0.961778	0.536201	0.0714979	-0.829069	-0.911309
Chr3	1407000	1408000	0.212001	0.0744309	-1.09263	0.186427	-0.178698	-0.0255801	-0.17333
Chr3	1408000	1409000	-0.0880039	-0.0665246	-0.809458	0.00957004	-0.233095	0.278174	0.214487
Chr3	1409000	1410000	0.466483	0.212916	-0.732479	0.334717	0.0330967	-0.120846	-0.253177
Chr3	1410000	1411000	0.237379	0.382862	-0.593178	0.236409	0.0197418	-0.359723	-0.320996
Chr3	1411000	1412000	0.069842	0.0488953	-0.936645	-0.043175	-0.217524	0.502282	0.533602
Chr3	1412000	1413000	-0.0674397	-0.203408	-0.713507	-0.0222705	-0.133922	-0.336584	-0.179084
Chr3	1413000	1414000	0.376734	0.13943	-0.6397	0.320447	-0.140722	-0.0918761	-0.352955
Chr3	1414000	1415000	0.569805	0.327588	-0.96048	0.440535	0.220816	-0.54017	-0.688353
Chr3	1415000	1416000	0.278795	-0.0760434	-1.06515	0.102736	-0.186841	0.314779	0.122078
Chr3	1416000	1417000	0.264886	0.0100975	-1.07357	0.0323339	-0.294097	0.424166	0.332171
Chr3	1417000	1418000	0.481797	0.220547	-0.640617	0.389336	-0.00219542	-0.382417	-0.483675
Chr3	1418000	1419000	0.539109	0.284444	-0.834397	0.531338	0.0585487	-0.577888	-0.69574
Chr3	1419000	1420000	0.425661	0.303512	-0.694996	0.241255	0.0192805	-0.779913	-0.965984
Chr3	1420000	1421000	0.526122	0.296807	-0.877414	0.434667	0.115152	-0.727567	-0.984661
Chr3	1421000	1422000	0.552032	0.297	-0.864806	0.519948	0.179703	-0.775616	-0.945795
Chr3	1422000	1423000	0.55747	0.343788	-0.685311	0.418445	0.195894	-0.570668	-0.797448
Chr3	1423000	1424000	-0.0794731	-0.123322	-0.785674	-0.129368	-0.0553965	0.208697	0.310346
Chr3	1424000	1425000	0.287961	0.240213	-1.17074	0.118674	0.0275622	0.311784	0.319931
Chr3	1425000	1426000	0.354089	0.268568	-1.07115	0.338747	-0.0179516	-0.449707	-0.399417
Chr3	1426000	1427000	0.351998	0.0621192	-0.960297	0.0575105	-0.331441	0.707337	0.745122
Chr3	1427000	1428000	-0.112979	-0.0206427	-0.809331	-0.456287	-0.502323	1.10147	1.22651
Chr3	1428000	1429000	-0.309532	-0.228379	-0.509663	-0.0811468	-0.0318839	-0.21776	-0.16992
Chr3	1429000	1430000	-0.172597	-0.407824	-0.784521	0.0886522	-0.336511	0.0321047	-0.0243465
Chr3	1430000	1431000	-0.0537619	-0.296704	-0.771213	0.0665767	-0.0357468	-0.0325716	0.129969
Chr3	1431000	1432000	0.284008	0.267061	-0.983818	0.350938	0.132078	-0.531006	-0.472976
Chr3	1432000	1433000	0.341128	0.135102	-0.524535	0.448994	0.137378	-0.500681	-0.640938
Chr3	1433000	1434000	0.237867	0.231007	-0.710399	0.211576	0.0496006	-0.262472	-0.249734
Chr3	1434000	1435000	0.421033	0.29276	-0.630893	0.0440748	-0.290029	0.310304	0.306379
Chr3	1435000	1436000	-0.217208	-0.245891	-0.830656	-0.424609	-0.491789	0.804247	0.850269
Chr3	1436000	1437000	0.12902	-0.0663135	-1.03828	-0.0792766	-0.435157	1.00443	0.971463
Chr3	1437000	1438000	0.0830057	-0.153415	-0.977015	-0.357539	-0.572825	1.19146	1.07398
Chr3	1438000	1439000	-0.0586758	-0.161619	-1.01345	-0.111157	-0.215251	0.406752	0.414005
Chr3	1439000	1440000	-0.101403	-0.120991	-0.758422	0.0650099	-0.19692	0.27436	0.344167
Chr3	1440000	1441000	-0.120817	-0.148359	-0.869856	0.0402696	-0.303151	0.507931	0.526337
Chr3	1441000	1442000	-0.151631	-0.213926	-0.968195	-0.0725931	-0.376674	0.350185	0.575635
Chr3	1442000	1443000	0.00137164	-0.0276519	-0.603728	0.085558	-0.116335	0.39906	0.513182
Chr3	1443000	1444000	-0.136205	-0.197296	-0.584578	-0.0562015	-0.206666	0.199812	0.208131
Chr3	1444000	1445000	-0.153613	-0.121111	-0.702552	-0.0346873	-0.0926548	0.160201	0.273345
Chr3	1445000	1446000	-0.449429	-0.228494	-0.353337	-0.116112	0.105594	-0.334553	-0.246965
Chr3	1446000	1447000	-0.169034	-0.314289	-0.749329	-0.129869	-0.215388	0.0380435	0.102294
Chr3	1447000	1448000	-0.313714	-0.441469	-0.691556	-0.161449	-0.0279982	0.0750244	0.00235915
Chr3	1448000	1449000	-0.127776	-0.149219	-0.770509	0.0111002	-0.232275	0.696377	0.706371
Chr3	1449000	1450000	-0.00978378	-0.263363	-0.65705	0.128315	-0.290883	0.031284	-0.149379
Chr3	1450000	1451000	0.000874415	-0.299339	-0.407193	0.189279	-0.144764	0.0197323	-0.10086
Chr3	1451000	1452000	-0.137266	-0.254405	-0.520336	-0.0257185	-0.171539	0.282129	0.347946
Chr3	1452000	1453000	-0.163368	-0.156347	-0.824724	0.0501082	-0.258547	0.267327	0.231733
Chr3	1453000	1454000	-0.0740065	-0.278433	-0.800027	0.216171	0.0597412	-0.063025	0.00727771
Chr3	1454000	1455000	0.0866364	-0.044526	-0.528541	0.170283	-0.018624	-0.369532	-0.469445
Chr3	1455000	1456000	-0.0179086	-0.258032	-0.479239	0.263754	0.0732358	-0.433457	-0.585578
Chr3	1456000	1457000	-0.187122	-0.300403	-0.894072	0.0704543	-0.22427	0.241669	0.165469
Chr3	1457000	1458000	-0.166634	-0.148711	-0.69928	-0.00345952	-0.109399	0.146669	0.263414
Chr3	1458000	1459000	-0.0976112	-0.29448	-0.753106	0.128901	-0.220414	-0.332096	-0.480039
Chr3	1459000	1460000	0.0707793	-0.0602358	-0.448724	0.255872	-0.12297	-0.474085	-0.484041
Chr3	1460000	1461000	0.0240538	-0.149163	-0.850422	0.186179	-0.0508693	-0.781566	-0.871953
Chr3	1461000	1462000	0.0261343	-0.0782802	-0.528706	0.348312	0.138415	-0.476762	-0.572595
Chr3	1462000	1463000	-0.119536	-0.34113	-0.664303	-0.0732467	-0.203312	0.161814	-0.074976
Chr3	1463000	1464000	-0.391715	-0.266763	-0.405266	-0.106387	0.123406	-0.341763	-0.336143
Chr3	1464000	1465000	-0.294193	-0.354466	-0.368126	-0.0943034	-0.322501	0.103964	0.00998122
Chr3	1465000	1466000	-0.274214	-0.42984	-0.364782	-0.098361	-0.0687577	-0.366421	-0.401322
Chr3	1466000	1467000	-0.197393	-0.453727	-0.658604	-0.0563293	-0.29648	0.473364	0.338829
Chr3	1467000	1468000	0.0749888	0.102313	-0.893713	0.0129388	-0.168897	-0.0310337	0.0670606
Chr3	1468000	1469000	0.205571	0.19296	-1.05741	0.303229	-0.00721235	-0.222852	-0.157275
Chr3	1469000	1470000	0.0117908	0.0469915	-0.9583	0.20641	-0.105514	0.32572	0.337232
Chr3	1470000	1471000	-0.116897	-0.194303	-0.861713	-0.0616536	-0.408061	0.43258	0.636471
Chr3	1471000	1472000	-0.0572047	-0.179021	-0.758075	-0.156802	-0.488656	0.907458	0.942406
Chr3	1472000	1473000	0.356392	0.155023	-0.481963	0.154591	-0.305775	0.736144	0.655732
Chr3	1473000	1474000	0.0976507	0.19103	-0.616192	0.0380506	-0.133437	0.52489	0.598631
Chr3	1474000	1475000	0.137189	-0.0714804	-0.833795	-0.0122402	-0.257764	0.75712	0.592036
Chr3	1475000	1476000	-0.0845173	-0.0996704	-0.653858	-0.0366576	-0.232427	0.280624	0.365847
Chr3	1476000	1477000	-0.219051	-0.151185	-0.759645	-0.049	-0.103258	-0.230783	-0.0113744
Chr3	1477000	1478000	-0.00895726	0.00838676	-0.437152	0.0889292	-0.0179382	0.253562	0.423244
Chr3	1478000	1479000	-0.0770576	-0.320633	-0.712313	0.0793252	-0.171841	-0.111607	0.011451
Chr3	1479000	1480000	-0.0168199	-0.339145	-0.814278	0.0516599	-0.35509	0.483022	0.254389
Chr3	1480000	1481000	0.405848	0.236426	-0.82964	0.325133	0.121675	-0.381098	-0.412275
Chr3	1481000	1482000	0.309332	0.330809	-0.943699	0.401904	0.00574247	-0.361538	-0.281325
Chr3	1482000	1483000	-0.13377	-0.319486	-0.601049	-0.075027	-0.151158	-0.0866257	-0.00842618
Chr3	1483000	1484000	-0.210424	-0.264488	-0.846179	-0.0142762	-0.192927	0.0744882	-0.0515446
Chr3	1484000	1485000	-0.255993	-0.297414	-0.592557	-0.019537	-0.0969057	-0.211924	-0.229743
Chr3	1485000	1486000	-0.248269	-0.490484	-0.433563	0.0058429	-0.103458	-0.2572	-0.288486
Chr3	1486000	1487000	-0.384508	-0.4352	-0.336958	-0.0602805	-0.290433	-0.239645	-0.111997
Chr3	1487000	1488000	-0.268395	-0.25102	-0.607173	-0.00113338	-0.100831	-0.26519	-0.0411981
Chr3	1488000	1489000	-0.0677595	-0.288501	-0.662126	-0.0710675	-0.148166	0.111357	0.115743
Chr3	1489000	1490000	0.0945076	-0.042085	-0.738664	0.10725	0.110903	-0.296513	-0.260061
Chr3	1490000	1491000	0.124955	-0.0218503	-0.638287	0.197505	0.0934861	-0.279676	-0.33843
Chr3	1491000	1492000	0.0825981	-0.136592	-0.651742	0.255396	-0.042183	-0.265211	-0.336778
Chr3	1492000	1493000	-0.0889239	-0.156021	-0.788694	-0.0977464	-0.329602	0.519115	0.445807
Chr3	1493000	1494000	0.341488	0.120577	-0.844252	0.627143	0.0743645	-0.185489	-0.519436
Chr3	1494000	1495000	0.276226	0.107754	-1.0222	0.215783	-0.145593	0.285534	0.289601
Chr3	1495000	1496000	-0.0305111	-0.164667	-0.946054	-0.0983535	-0.347661	0.875535	0.692694
Chr3	1496000	1497000	0.429923	0.347781	-0.813304	0.367265	0.154071	-0.475833	-0.446294
Chr3	1497000	1498000	0.463036	0.2581	-0.454422	0.27158	-0.15774	0.285036	0.126767
Chr3	1498000	1499000	0.0117642	-0.172774	-0.746566	-0.239126	-0.575739	1.04729	0.975591
Chr3	1499000	1500000	-0.0791454	-0.216855	-0.373087	-0.0226911	-0.223031	0.137033	0.248839
Chr3	1500000	1501000	0.208142	-0.0160789	-0.72828	0.139318	-0.174094	0.312432	0.200808
Chr3	1501000	1502000	0.557106	0.391536	-0.887074	0.387551	0.216727	-0.527285	-0.614719
Chr3	1502000	1503000	0.273758	0.156757	-0.968244	0.235584	-0.211326	-0.103956	-0.128317
Chr3	1503000	1504000	-0.174032	0.00229217	-0.571983	0.000352357	-0.150025	0.0949452	0.238486
Chr3	1504000	1505000	0.416276	0.273836	-0.879997	0.457829	0.142987	-0.514023	-0.5397
Chr3	1505000	1506000	0.00026932	-0.0929516	-0.839885	-0.0284313	-0.224829	0.261519	0.103221
Chr3	1506000	1507000	0.347605	0.224796	-1.02708	0.256525	0.0477233	-0.259276	-0.247943
Chr3	1507000	1508000	-0.0341259	-0.17805	-1.06961	-0.24355	-0.321478	0.803031	0.858833
Chr3	1508000	1509000	-0.160738	-0.183937	-1.04341	-0.44598	-0.604294	1.09103	1.24197
Chr3	1509000	1510000	-0.151132	-0.264986	-0.245791	-0.0159514	-0.34107	0.152436	0.0188278
Chr3	1510000	1511000	0.13115	-0.129808	-0.328478	-0.272023	-0.44551	0.698834	0.822108
Chr3	1511000	1512000	0.0759848	0.0376829	-0.162337	-0.22229	-0.432589	0.526718	0.578709
Chr3	1512000	1513000	0.438899	0.193202	-0.33645	0.314736	-0.0627604	0.517192	0.369997
Chr3	1513000	1514000	0.21905	0.0195792	-0.177328	0.289176	-0.147348	-0.140053	-0.132573
Chr3	1514000	1515000	0.242647	-0.0389051	-1.12029	0.0964042	-0.28524	0.375383	0.347458
Chr3	1515000	1516000	-0.272923	-0.221151	-0.563604	-0.20298	-0.439797	0.517668	0.712832
Chr3	1516000	1517000	-0.196277	-0.336447	-0.78026	0.0122933	-0.2624	-0.102058	-0.0845307
Chr3	1517000	1518000	-0.0925643	-0.280117	-0.667228	-0.166406	-0.313174	0.30075	0.274302
Chr3	1518000	1519000	0.129644	0.117593	-0.513073	-0.197598	-0.208728	0.4487	0.614227
Chr3	1519000	1520000	0.339607	0.117578	-0.873426	-0.0916724	-0.342643	0.849589	0.796498
Chr3	1520000	1521000	0.188427	0.0524987	-0.592538	-0.0781861	-0.409079	0.739879	0.884591
Chr3	1521000	1522000	-0.192645	-0.171805	-0.661751	-0.213709	-0.430728	0.595518	0.70318
Chr3	1522000	1523000	0.316345	0.198004	-0.491492	0.237432	-0.0987877	0.133582	0.119788
Chr3	1523000	1524000	0.261442	0.0336609	-0.850326	0.0855541	-0.185871	0.422712	0.376642
Chr3	1524000	1525000	0.419611	0.375525	-0.590041	0.409224	0.0721189	-0.105015	0.0481726
Chr3	1525000	1526000	0.196046	-0.145529	-0.971195	0.0289401	-0.305653	0.663395	0.4284
Chr3	1526000	1527000	-0.0747709	-0.096163	-0.420785	0.00932909	-0.109499	0.0814565	0.169765
Chr3	1527000	1528000	0.473668	0.294292	-0.673643	0.460814	-0.0242903	-0.263948	-0.381218
Chr3	1528000	1529000	0.611117	0.476539	-0.633389	0.606311	0.192962	-0.595411	-0.652555
Chr3	1529000	1530000	0.557256	0.312557	-0.575781	0.379677	0.0593709	-0.73348	-0.894068
Chr3	1530000	1531000	0.414302	0.273343	-0.821002	0.277053	0.0396657	-0.714727	-0.871362
Chr3	1531000	1532000	0.41737	0.357227	-0.807679	0.407062	0.0535388	-0.73	-0.679789
Chr3	1532000	1533000	0.587068	0.338705	-1.1766	0.446599	0.103083	-0.270482	-0.407828
Chr3	1533000	1534000	0.0425527	0.0617079	-0.647887	-0.00679484	-0.0928308	0.468645	0.469566
Chr3	1534000	1535000	-0.114533	-0.113641	-0.74413	-0.125983	-0.479142	0.783044	0.749505
Chr3	1535000	1536000	-0.171	-0.145644	-0.408196	-0.140032	-0.127732	0.241449	0.231187
Chr3	1536000	1537000	0.115907	-0.0415006	-0.929145	0.00436136	-0.303144	0.443626	0.379873
Chr3	1537000	1538000	0.256935	0.205125	-0.683049	0.155258	-0.0173602	0.139755	0.265004
Chr3	1538000	1539000	0.13852	-0.0334233	-0.705184	-0.124474	-0.261903	0.401906	0.334002
Chr3	1539000	1540000	-0.20215	-0.450157	-0.428139	-0.234196	-0.333196	0.342556	0.351975
Chr3	1540000	1541000	0.262817	-0.0239281	-0.748074	0.0658816	-0.287602	0.413747	0.279183
Chr3	1541000	1542000	0.543212	0.315721	-0.926501	0.415669	0.175711	-0.726706	-0.718993
Chr3	1542000	1543000	0.564387	0.196747	-0.695817	0.550742	0.0945736	-0.700297	-0.869666
Chr3	1543000	1544000	0.586345	0.283659	-0.767322	0.398726	0.161312	-0.636975	-0.845347
Chr3	1544000	1545000	0.44908	0.4002	-0.715105	0.559595	0.0632533	-0.734038	-0.688609
Chr3	1545000	1546000	0.530134	0.259381	-0.87064	0.422181	0.0526573	-0.59897	-0.776245
Chr3	1546000	1547000	0.423586	0.327116	-0.859062	0.363675	0.0502542	-0.406781	-0.419762
Chr3	1547000	1548000	0.150406	0.111202	-0.622845	-0.025217	-0.299439	0.783749	0.724879
Chr3	1548000	1549000	0.0108467	-0.205755	-0.774439	-0.162328	-0.408394	0.730123	0.74114
Chr3	1549000	1550000	-0.0213214	-0.108777	-0.510379	-0.129243	-0.142469	0.536026	0.49566
Chr3	1550000	1551000	-0.0592631	0.00081242	-0.818132	-0.227457	0.112905	0.181729	0.339866
Chr3	1551000	1552000	-0.0207749	-0.101615	-0.7765	0.0882713	-0.182222	0.161996	-0.0524638
Chr3	1552000	1553000	-0.0331968	-0.131985	-0.371171	0.068926	-0.11864	-0.0369924	-0.0490206
Chr3	1553000	1554000	-0.0170471	-0.117904	-0.287492	0.174034	-0.0980613	-0.0178781	-0.226708
Chr3	1554000	1555000	-0.298285	-0.194282	-0.544411	-0.0946927	-0.261873	0.191545	0.226419
Chr3	1555000	1556000	-0.101535	-0.0573385	-0.457261	-0.0252524	-0.192094	0.230069	0.210591
Chr3	1556000	1557000	-0.0285162	0.170593	-0.116548	0.265223	0.306073	-0.78779	-0.800514
Chr3	1557000	1558000	0.135116	0.117928	-0.238623	0.268834	0.209362	-0.730688	-0.830159
Chr3	1558000	1559000	0.1713	0.102027	0.186384	0.413912	0.286929	-0.86035	-0.847914
Chr3	1559000	1560000	0.17539	0.0993296	-0.0558855	0.405319	0.329531	-0.841968	-0.86778
Chr3	1560000	1561000	0.244764	0.0953621	0.239257	0.365258	0.199729	-0.427405	-0.637677
Chr3	1561000	1562000	0.0128605	-0.177308	-0.73964	0.0507592	-0.269372	0.647343	0.60163
Chr3	1562000	1563000	0.340269	0.0852621	-1.23212	0.207248	0.0120834	-0.290029	-0.266839
Chr3	1563000	1564000	0.314504	0.23984	-0.986696	0.374198	0.259566	-0.757046	-0.81699
Chr3	1564000	1565000	0.499712	0.32092	-0.848603	0.55878	0.220311	-0.740816	-0.76544
Chr3	1565000	1566000	0.415095	0.308814	-0.241652	0.370506	0.0782441	-0.801904	-0.838442
Chr3	1566000	1567000	0.435926	0.33333	-0.869394	0.374867	0.0229749	-0.424853	-0.486765
Chr3	1567000	1568000	-0.0627594	-0.185049	-0.697335	-0.122938	-0.468606	0.49799	0.467172
Chr3	1568000	1569000	0.198816	0.273715	-0.971695	0.177656	-0.110208	0.495536	0.609219
Chr3	1569000	1570000	0.395748	0.360944	-0.877369	0.255965	-0.0120581	0.10695	0.0955742
Chr3	1570000	1571000	0.378614	0.18077	-0.722741	0.20874	-0.261725	0.680933	0.484943
Chr3	1571000	1572000	-0.515988	-0.307937	0.364039	-0.454636	0.313023	-0.610455	-0.461445
Chr3	1572000	1573000	-0.166468	-0.353893	-0.265947	-0.152216	-0.164967	0.100007	0.0911667
Chr3	1573000	1574000	-0.0736437	-0.0263055	-0.509816	-0.0251575	-0.251068	0.409356	0.536333
Chr3	1574000	1575000	0.122537	-0.103271	-0.549799	-0.115468	-0.477979	0.91077	0.874355
Chr3	1575000	1576000	0.0663222	0.0753563	-0.475143	-0.178688	-0.304044	0.914333	0.839754
Chr3	1576000	1577000	0.0167382	-0.239233	-0.748332	-0.236204	-0.449963	0.730064	0.788308
Chr3	1577000	1578000	-0.0215172	-0.0346936	-0.746468	-0.0208257	-0.240705	0.255086	0.43283
Chr3	1578000	1579000	-0.0996326	-0.189176	-0.686851	-0.34375	-0.457456	0.34566	0.390988
Chr3	1579000	1580000	0.0157412	-0.0757547	-0.512476	-0.0702881	-0.354039	0.283762	0.393668
Chr3	1580000	1581000	0.32226	0.215363	-0.690622	0.0232882	-0.283634	0.415195	0.498753
Chr3	1581000	1582000	0.235546	-0.0252326	-0.65763	-0.241692	-0.560567	1.11373	1.05083
Chr3	1582000	1583000	-0.226951	-0.305917	-0.572137	-0.573618	-0.762478	1.02096	0.956953
Chr3	1583000	1584000	-0.143795	-0.267849	-0.705605	-0.00816755	-0.205399	0.0642456	0.119812
Chr3	1584000	1585000	-0.177094	-0.279102	-0.662708	-0.0690083	-0.192162	0.059849	0.241392
Chr3	1585000	1586000	-0.153968	-0.226533	-0.543635	-0.325011	-0.597209	0.877329	0.843733
Chr3	1586000	1587000	0.319672	0.239376	-0.449541	0.218066	-0.0629441	0.0607482	0.146105
Chr3	1587000	1588000	0.351965	0.199269	-0.533119	0.227668	-0.075318	0.0637026	-0.0465917
Chr3	1588000	1589000	0.154303	0.00166509	-0.513982	0.0055297	-0.301332	0.517746	0.361085
Chr3	1589000	1590000	-0.150489	-0.221731	-0.639153	-0.140471	-0.209506	0.0484678	0.135643
Chr3	1590000	1591000	-0.353383	-0.374708	-0.406021	-0.0606517	0.011083	-0.239722	-0.0860393
Chr3	1591000	1592000	-0.0943519	-0.315133	-0.730196	-0.0568185	-0.253969	0.321435	0.62822
Chr3	1592000	1593000	-0.185835	-0.185315	-0.580393	0.107794	-0.142924	-0.26341	-0.194567
Chr3	1593000	1594000	-0.114633	-0.138128	-0.769391	-0.160638	-0.105092	0.253983	0.484625
Chr3	1594000	1595000	0.308017	0.125843	-0.8279	0.196596	-0.0956115	0.0171657	0.131776
Chr3	1595000	1596000	-0.117847	-0.155291	-0.606397	-0.131975	-0.373726	0.638717	0.761263
Chr3	1596000	1597000	0.451739	0.37202	-1.13656	0.600944	0.230262	-0.424676	-0.5027
Chr3	1597000	1598000	0.470239	0.190253	-1.09632	0.1999	0.0852967	-0.299588	-0.51586
Chr3	1598000	1599000	0.0487128	-0.126661	-0.807609	-0.122518	-0.100242	0.58407	0.655169
Chr3	1599000	1600000	0.356396	0.335891	-0.959304	0.343661	-0.067789	-0.275535	-0.448148
Chr3	1600000	1601000	0.305206	0.461989	-0.713498	0.352582	0.169447	-0.455008	-0.425507
Chr3	1601000	1602000	-0.0595282	-0.15576	-0.437828	0.0329733	0.0123113	-0.13513	0.0153981
Chr3	1602000	1603000	-0.541524	-0.321353	0.502871	-0.327779	0.0486128	-0.561558	-0.363705
Chr3	1603000	1604000	-0.166967	-0.0495363	-0.58189	-0.025816	-0.127729	0.309277	0.304753
Chr3	1604000	1605000	0.651614	0.409125	-0.925777	0.456458	0.139234	-0.688243	-0.754612
Chr3	1605000	1606000	0.449063	0.32463	-0.579389	0.455163	0.151755	-0.664693	-0.700728
Chr3	1606000	1607000	0.0533472	0.188967	-0.149973	0.202256	0.145253	-0.388772	-0.0243393
Chr3	1607000	1608000	-0.188928	-0.0550943	0.129609	-0.247807	-0.111438	0.0457046	0.276277
Chr3	1608000	1609000	-0.230269	-0.243793	-0.553375	-0.183542	-0.257166	0.029553	0.023645
Chr3	1609000	1610000	0.0472353	-0.13091	-0.939633	0.031642	-0.215743	0.126425	-0.0966067
Chr3	1610000	1611000	0.448896	0.335179	-1.13465	0.520247	0.0929446	-0.840586	-0.937267
Chr3	1611000	1612000	0.573695	0.332194	-0.661269	0.715637	0.233991	-0.560519	-0.718969
Chr3	1612000	1613000	0.0883045	-0.119248	-0.634422	0.0625446	-0.202493	-0.000666212	-0.0800653
Chr3	1613000	1614000	-0.111145	-0.167055	-0.756087	-0.152009	-0.198006	0.789937	0.942388
Chr3	1614000	1615000	0.301104	0.14142	-0.928234	0.250659	0.0277508	-0.0674112	0.0200412
Chr3	1615000	1616000	0.30656	0.0898584	-1.06052	0.374353	-0.000218375	-0.295511	-0.29035
Chr3	1616000	1617000	0.336941	0.262299	-0.977263	0.531233	0.186703	-0.214387	-0.346093
Chr3	1617000	1618000	-0.02298	-0.0844423	-0.619848	0.104455	-0.137791	0.280963	0.329496
Chr3	1618000	1619000	0.417459	0.206985	-0.841891	0.319928	-0.0736074	-0.308271	-0.568296
Chr3	1619000	1620000	0.150134	0.109683	-0.970017	-0.0310261	-0.0551323	0.389203	0.518172
Chr3	1620000	1621000	-0.190184	-0.444954	-0.536381	-0.114586	-0.311005	0.0996499	0.207884
Chr3	1621000	1622000	-0.0418111	-0.0741012	-0.630608	0.134187	-0.0570138	-0.0979424	-0.0823701
Chr3	1622000	1623000	0.459778	0.399556	-0.913909	0.398404	0.0586358	-0.308445	-0.298896
Chr3	1623000	1624000	0.15111	0.0582544	-0.624724	0.0451718	-0.193649	0.721737	0.66955
Chr3	1624000	1625000	0.135693	-0.0708171	-0.597827	0.0667456	-0.335612	0.737286	0.690745
Chr3	1625000	1626000	0.0196759	-0.0682706	-0.541498	-0.140508	-0.23371	0.577074	0.452375
Chr3	1626000	1627000	0.278241	0.0172033	-0.592378	-0.050964	-0.458495	0.956243	0.888426
Chr3	1627000	1628000	0.0754791	-0.171155	-0.600301	-0.496169	-0.673449	1.29552	1.26981
Chr3	1628000	1629000	-0.192465	-0.164367	0.172604	-0.133034	-0.171357	0.0104995	0.0890089
Chr3	1629000	1630000	-0.0585806	-0.313194	-0.408345	-0.0433133	-0.234327	0.297377	0.221151
Chr3	1630000	1631000	0.0827475	-0.13623	-0.78729	-0.0812583	-0.421961	0.684547	0.553026
Chr3	1631000	1632000	-0.0285462	-0.148343	-0.658853	-0.242032	-0.674415	0.806864	0.839305
Chr3	1632000	1633000	-0.0605697	-0.107567	-0.792674	-0.193563	-0.297144	0.810069	0.917679
Chr3	1633000	1634000	0.176385	0.211983	-1.13182	0.0522742	-0.139973	0.464852	0.612841
Chr3	1634000	1635000	-0.269681	-0.21529	-0.704126	-0.182383	-0.166472	-0.203275	-0.0663524
Chr3	1635000	1636000	-0.0156015	-0.191151	-1.27409	-0.0112208	-0.170062	0.405176	0.272602
Chr3	1636000	1637000	0.411755	0.343911	-0.292091	0.52303	0.14234	-0.535155	-0.414
Chr3	1637000	1638000	0.376315	0.381144	0.0457802	0.340327	0.313805	-0.625064	-0.46322
Chr3	1638000	1639000	0.460077	0.38467	-0.0921346	0.346855	0.0660109	-0.587939	-0.651616
Chr3	1639000	1640000	0.4882	0.121608	-0.245941	0.291749	-0.0996685	-0.45245	-0.52726
Chr3	1640000	1641000	0.383139	0.0921501	-0.817758	0.270905	-0.117769	0.0157617	-0.101861
Chr3	1641000	1642000	0.204999	0.166815	-0.723007	0.0550178	-0.314784	0.799871	0.725161
Chr3	1642000	1643000	-0.0981887	-0.231759	-0.667861	0.0254649	-0.369819	0.622261	0.56284
Chr3	1643000	1644000	-0.163132	-0.225408	-0.580577	-0.0696429	-0.0708644	0.135172	0.261696
Chr3	1644000	1645000	-0.24318	-0.278981	-0.450464	-0.0699089	-0.21634	0.247961	0.432853
Chr3	1645000	1646000	-0.179228	-0.327396	-0.776989	-0.375542	-0.609347	0.792359	0.752878
Chr3	1646000	1647000	0.343447	0.0671015	-0.781302	0.088489	-0.306063	0.894258	0.865074
Chr3	1647000	1648000	0.234593	0.0854369	-0.754271	-0.184583	-0.414144	0.826743	0.758207
Chr3	1648000	1649000	-0.096027	-0.217789	-0.633889	-0.257575	-0.464817	0.582023	0.629207
Chr3	1649000	1650000	-0.166945	-0.261814	-0.698486	-0.39236	-0.501177	1.2263	1.32899
Chr3	1650000	1651000	0.284481	0.042451	-0.916571	0.0437952	-0.289668	0.821773	0.80291
Chr3	1651000	1652000	0.264241	-0.0381534	-0.898427	-0.0217622	-0.269045	0.792572	0.956093
Chr3	1652000	1653000	-0.0506795	-0.0926468	-0.803846	-0.0786785	-0.0254453	0.0970091	0.226627
Chr3	1653000	1654000	0.032808	-0.188678	-0.632178	0.202242	-0.00220068	-0.229484	-0.29733
Chr3	1654000	1655000	0.613078	0.403789	-0.825769	0.656561	0.309137	-0.84718	-0.816688
Chr3	1655000	1656000	0.494105	0.376018	-0.997509	0.364706	0.173227	-0.833406	-0.852534
Chr3	1656000	1657000	0.474075	0.397067	-0.859711	0.366277	0.102675	-0.369818	-0.55765
Chr3	1657000	1658000	-0.0492607	-0.0670009	-0.385384	0.0470282	-0.124671	0.0510889	0.119166
Chr3	1658000	1659000	0.123795	0.115572	-0.647388	0.310302	0.093759	-0.404836	-0.420713
Chr3	1659000	1660000	0.355971	0.27036	-0.892501	0.245647	-0.104343	-0.124308	-0.154364
Chr3	1660000	1661000	0.0941016	0.0731888	-0.804374	0.154328	-0.261903	0.308899	0.220356
Chr3	1661000	1662000	0.57666	0.357105	-0.95774	0.397017	0.111452	-0.684135	-0.793058
Chr3	1662000	1663000	0.681666	0.379516	-0.687936	0.532191	0.107946	-0.657464	-0.712296
Chr3	1663000	1664000	0.610988	0.347302	-0.961617	0.508104	0.172302	-0.696904	-0.784635
Chr3	1664000	1665000	0.405626	0.350506	-0.858614	0.406795	0.025294	-0.804682	-0.880153
Chr3	1665000	1666000	0.632917	0.398397	-0.836935	0.498288	0.0891987	-0.771683	-0.846615
Chr3	1666000	1667000	0.520168	0.301844	-0.669519	0.57498	0.0697017	-0.701539	-0.896776
Chr3	1667000	1668000	0.509829	0.407747	-0.626892	0.442184	0.0842009	-0.804202	-0.890337
Chr3	1668000	1669000	0.51382	0.413929	-0.801414	0.557581	0.179175	-0.787579	-0.870865
Chr3	1669000	1670000	0.641716	0.406032	-0.874937	0.433777	0.0857923	-0.766951	-0.963295
Chr3	1670000	1671000	0.491837	0.348108	-0.614978	0.405328	0.0953397	-0.896427	-0.973259
Chr3	1671000	1672000	0.391033	0.225047	-0.775093	0.292542	0.0410553	-0.632001	-0.60559
Chr3	1672000	1673000	0.0523692	-0.317263	-0.852416	0.000953663	-0.210398	0.393319	0.342209
Chr3	1673000	1674000	0.208125	0.00638909	-0.738327	0.0478187	-0.308473	0.580442	0.448677
Chr3	1674000	1675000	-0.33845	-0.349535	-0.412136	-0.266011	-0.372086	0.433903	0.479352
Chr3	1675000	1676000	-0.318041	-0.360886	0.503667	-0.128702	0.152369	-0.549191	-0.396726
Chr3	1676000	1677000	-0.0681057	-0.172965	-0.501012	0.232658	0.104922	-0.472444	-0.475304
Chr3	1677000	1678000	0.372692	0.185648	-0.861209	0.427126	0.11225	-0.369534	-0.620809
Chr3	1678000	1679000	0.0557618	-0.0927352	-0.860302	0.0399625	-0.0926626	0.604047	0.629683
Chr3	1679000	1680000	-0.331273	-0.474031	-0.416116	-0.0986403	-0.284227	0.0749845	0.0562802
Chr3	1680000	1681000	-0.112101	-0.380499	-0.491821	-0.126002	-0.202398	0.142613	0.136113
Chr3	1681000	1682000	-0.0733838	-0.200597	-0.533516	-0.0441876	-0.0877417	0.145843	0.241989
Chr3	1682000	1683000	0.378575	0.183986	-0.834746	0.3259	0.0072142	-0.354043	-0.535361
Chr3	1683000	1684000	0.405734	0.211658	-0.892666	0.366881	0.0585061	-0.456244	-0.550714
Chr3	1684000	1685000	-0.163231	-0.275008	-0.572854	-0.157256	-0.20479	0.465548	0.347406
Chr3	1685000	1686000	0.0598476	0.00910518	-0.829389	-0.101968	-0.115705	0.238541	0.134636
Chr3	1686000	1687000	0.419354	0.243698	-0.799139	0.304107	0.112845	-0.726159	-0.772755
Chr3	1687000	1688000	0.290749	0.245477	-0.710981	0.214873	-0.0406017	-0.448201	-0.484557
Chr3	1688000	1689000	0.210543	0.257883	-0.604293	0.00752826	-0.273777	0.524229	0.538341
Chr3	1689000	1690000	0.170727	0.0893385	-0.445063	-0.252822	-0.566237	0.725828	0.720076
Chr3	1690000	1691000	0.196433	0.148275	-0.585673	-0.0894197	-0.272183	0.691341	0.70192
Chr3	1691000	1692000	-0.056196	-0.154341	-0.712584	-0.300178	-0.554869	1.08714	1.06467
Chr3	1692000	1693000	-0.18117	-0.22365	-0.00267158	-0.279441	-0.250904	-0.121096	0.0396586
Chr3	1693000	1694000	0.031452	-0.125462	-0.230095	-0.00132457	-0.477187	0.403846	0.265955
Chr3	1694000	1695000	-0.114438	-0.244872	-0.518389	0.0857771	-0.0601608	-0.118533	-0.0798207
Chr3	1695000	1696000	0.00821863	-0.1596	-0.617537	0.000374066	-0.274111	0.340353	0.322303
Chr3	1696000	1697000	-0.00497116	-0.183763	-0.6087	-0.191709	-0.368559	0.689774	0.579497
Chr3	1697000	1698000	-0.0786904	-0.12108	-0.526493	-0.0399614	-0.235609	0.412672	0.247546
Chr3	1698000	1699000	-0.0533782	-0.270868	-0.801047	-0.130531	-0.538779	1.13791	1.04439
Chr3	1699000	1700000	0.358973	0.27095	-0.452615	0.10412	-0.258113	0.41928	0.56622
Chr3	1700000	1701000	0.557797	0.251392	-0.0589236	0.115524	-0.318204	0.683542	0.59685
Chr3	1701000	1702000	0.104727	0.096346	-0.586265	0.00910287	-0.274526	0.550592	0.622467
Chr3	1702000	1703000	-0.285802	-0.270157	-0.291437	-0.0510769	0.0455238	-0.353105	-0.294088
Chr3	1703000	1704000	-0.0408369	-0.0270775	-0.568327	-0.0810566	-0.156257	0.192054	0.221477
Chr3	1704000	1705000	0.00541249	-0.103898	-0.785696	-0.20533	-0.316642	0.878771	0.871442
Chr3	1705000	1706000	0.484109	0.349521	-0.755214	0.422308	0.0261495	0.229351	-0.00824807
Chr3	1706000	1707000	0.472578	0.281251	-0.80085	0.437415	0.0145518	-0.163025	-0.16437
Chr3	1707000	1708000	-0.0423065	-0.0223109	-0.552715	-0.0568556	-0.310178	0.269043	0.310554
Chr3	1708000	1709000	0.0801042	0.0171283	-0.729321	0.0975657	-0.118811	0.160163	0.242002
Chr3	1709000	1710000	0.498023	0.238031	-0.655491	0.480063	0.0947209	-0.419976	-0.559518
Chr3	1710000	1711000	0.12567	0.2508	-0.621753	0.274156	0.0221303	-0.0791075	-0.0546091
Chr3	1711000	1712000	0.0642416	-0.166417	-0.667642	-0.153245	-0.513272	0.690369	0.572662
Chr3	1712000	1713000	-0.0392163	-0.270062	-0.336753	-0.122738	-0.0839943	0.202906	0.186591
Chr3	1713000	1714000	-0.0739136	-0.138607	-0.616958	-0.175562	-0.190566	0.332614	0.42548
Chr3	1714000	1715000	0.128033	-0.0541984	-0.785157	-0.177861	-0.16214	0.521568	0.634243
Chr3	1715000	1716000	0.188433	0.107127	-0.563809	-0.112999	-0.467722	0.900203	0.960866
Chr3	1716000	1717000	0.159689	0.118879	-0.377429	0.0171314	-0.449828	0.695083	0.751273
Chr3	1717000	1718000	0.164001	-0.116759	-0.538095	-0.130082	-0.377725	0.684747	0.631981
Chr3	1718000	1719000	0.156125	0.0060173	-0.449349	-0.224945	-0.433609	0.845274	0.772208
Chr3	1719000	1720000	-0.219397	-0.293809	-0.780656	-0.352309	-0.308675	0.655216	0.866228
Chr3	1720000	1721000	-0.0233461	-0.115607	-0.567021	-0.316719	-0.630455	1.06783	1.13375
Chr3	1721000	1722000	-0.0120558	0.0144926	-0.378686	-0.0838662	-0.448114	0.537322	0.664267
Chr3	1722000	1723000	0.176806	0.133709	-0.432998	0.0357294	-0.296729	0.454018	0.401568
Chr3	1723000	1724000	0.225113	0.0333575	-0.737054	-0.122982	-0.568105	0.875415	0.707385
Chr3	1724000	1725000	-0.00416498	-0.317364	-0.892715	-0.242683	-0.762026	1.14268	0.900186
Chr3	1725000	1726000	-0.288982	-0.32994	-0.65742	-0.35243	-0.320706	0.320651	0.222535
Chr3	1726000	1727000	-0.285058	-0.336322	-0.501951	-0.141087	-0.177407	-0.226858	-0.0428177
Chr3	1727000	1728000	-0.152604	-0.283916	-0.925752	-0.245978	-0.310201	0.667515	0.73492
Chr3	1728000	1729000	-0.238659	-0.297776	-0.754117	-0.0469105	-0.227866	-0.0536582	-0.092005
Chr3	1729000	1730000	-0.130558	-0.297655	-0.764421	-0.089911	-0.333713	0.374444	0.433721
Chr3	1730000	1731000	0.0368714	-0.124065	-0.563871	0.0713118	-0.268338	0.156055	0.257658
Chr3	1731000	1732000	0.371851	0.0884324	-0.799153	0.278191	0.013818	0.172894	0.146441
Chr3	1732000	1733000	-0.0828961	-0.161518	-0.765206	-0.307591	-0.489607	0.889554	0.813876
Chr3	1733000	1734000	0.305018	0.0875352	-0.862729	-0.0547332	-0.3284	0.864823	0.751851
Chr3	1734000	1735000	0.157256	0.0174804	-0.930358	-0.133606	-0.345151	0.861834	0.957258
Chr3	1735000	1736000	-0.0398843	-0.105475	-0.825666	-0.312758	-0.576574	1.03564	1.05346
Chr3	1736000	1737000	-0.0819962	-0.153404	-0.714646	-0.127234	-0.300229	0.570614	0.619069
Chr3	1737000	1738000	0.333071	0.123946	-0.817275	0.327707	-0.0679393	0.31798	0.280379
Chr3	1738000	1739000	0.184895	0.128195	-0.665018	0.17944	0.035785	0.160537	0.33795
Chr3	1739000	1740000	-0.185044	-0.298505	-0.34417	-0.0304168	-0.191648	-0.150068	-0.206423
Chr3	1740000	1741000	0.211248	-0.00959024	-1.08352	0.320422	0.0877068	-0.334259	-0.596474
Chr3	1741000	1742000	0.344689	0.167381	-1.2151	0.429535	0.228859	-0.835412	-0.890903
Chr3	1742000	1743000	0.509348	0.203274	-0.996847	0.497987	0.0799635	-0.477797	-0.629427
Chr3	1743000	1744000	0.187726	0.00233854	-0.616106	0.250347	-0.0859578	-0.239491	-0.266753
Chr3	1744000	1745000	0.491985	0.41374	-0.582848	0.407069	0.215716	-0.645943	-0.577916
Chr3	1745000	1746000	0.548181	0.396091	-0.787429	0.745469	0.293606	-0.478996	-0.769488
Chr3	1746000	1747000	0.0632166	-0.170605	-0.9024	-0.229603	-0.391952	0.509607	0.347353
Chr3	1747000	1748000	-0.191501	-0.232164	-0.81428	-0.351854	-0.553211	0.424564	0.475736
Chr3	1748000	1749000	-0.127367	-0.14575	-0.678779	-0.0535303	-0.0811863	-0.250386	-0.0890466
Chr3	1749000	1750000	-0.104242	-0.0666671	-0.606341	-0.130543	-0.317065	0.518399	0.658478
Chr3	1750000	1751000	-0.131022	-0.0686039	-0.308554	0.0126972	-0.172606	0.0748649	0.11487
Chr3	1751000	1752000	-0.14745	-0.143532	-0.678592	-0.212552	-0.334085	0.25068	0.238654
Chr3	1752000	1753000	-0.12061	-0.256867	-0.501524	0.0728904	-0.189714	0.107044	0.148418
Chr3	1753000	1754000	-0.162694	-0.386458	-0.806686	-0.109338	-0.273793	0.368873	0.155489
Chr3	1754000	1755000	0.229042	0.148877	-1.02949	0.263645	-0.0698804	0.206617	-0.0215837
Chr3	1755000	1756000	-0.175613	-0.224889	-0.550193	-0.0545756	-0.0795732	-0.113009	-0.177047
Chr3	1756000	1757000	-0.21248	-0.205459	-0.936863	-0.0829135	-0.110853	-0.0861283	-0.0336406
Chr3	1757000	1758000	-0.230141	-0.375328	-0.467774	0.00533821	-0.252774	0.0614787	0.00547771
Chr3	1758000	1759000	-0.22921	-0.291316	-0.662316	-0.0258189	-0.0226223	-0.00461083	0.0561408
Chr3	1759000	1760000	-0.264975	-0.152698	-0.7064	-0.205147	-0.0664809	0.174067	0.299779
Chr3	1760000	1761000	-0.270125	-0.197149	-0.82358	-0.0506655	-0.169595	-0.202468	0.0868494
Chr3	1761000	1762000	0.196282	0.114913	-1.00599	0.306035	0.0898704	0.00792473	0.112022
Chr3	1762000	1763000	0.504815	0.380903	-0.975396	0.366798	0.128569	-0.246122	-0.310561
Chr3	1763000	1764000	0.186387	0.0478684	-0.89115	0.119368	-0.232717	0.514435	0.479682
Chr3	1764000	1765000	0.0321122	0.0604896	-0.878443	0.0579656	-0.0983553	0.0225411	0.024353
Chr3	1765000	1766000	0.351647	0.135846	-0.882854	0.289044	0.0844374	-0.174843	-0.208621
Chr3	1766000	1767000	0.0756647	-0.0498584	-0.96365	0.0955746	-0.172119	0.0227922	0.214226
Chr3	1767000	1768000	-0.270735	-0.198762	-0.629989	-0.23996	-0.333985	0.640416	0.726287
Chr3	1768000	1769000	0.0836228	-0.19608	-0.75326	-0.0382505	-0.0879571	0.230003	0.291265
Chr3	1769000	1770000	0.0158915	-0.0534856	-0.615921	0.104833	-0.190167	0.389893	0.503783
Chr3	1770000	1771000	0.265809	0.232182	-0.361841	0.265863	-0.0381458	-0.140024	-0.227513
Chr3	1771000	1772000	0.40159	0.110413	-0.507522	0.491354	-0.0435906	-0.293645	-0.591458
Chr3	1772000	1773000	-0.100646	-0.174458	-0.484198	0.0410473	-0.230611	0.584118	0.461059
Chr3	1773000	1774000	-0.0565308	-0.233531	-0.593213	0.0381071	-0.0841426	0.354018	0.244718
Chr3	1774000	1775000	-0.260681	-0.104867	-0.714433	-0.208084	-0.415156	0.534714	0.544508
Chr3	1775000	1776000	-0.117039	-0.0913491	-0.534802	-0.0794764	-0.0711355	0.152432	0.199353
Chr3	1776000	1777000	-0.223374	-0.300125	-0.898789	0.0581347	-0.351966	0.738663	0.585388
Chr3	1777000	1778000	0.170215	0.104974	-0.912508	0.218228	-0.0098336	-0.240075	-0.226166
Chr3	1778000	1779000	0.447069	0.203649	-0.985011	0.52893	0.132433	-0.543738	-0.7751
Chr3	1779000	1780000	0.303854	0.170613	-0.958861	0.158624	-0.0835719	0.0938333	-0.175185
Chr3	1780000	1781000	-0.248813	-0.316152	-0.532718	-0.256115	-0.156249	0.271139	0.435105
Chr3	1781000	1782000	-0.0554184	-0.191908	-1.05885	-0.217737	-0.628955	0.756941	0.677102
Chr3	1782000	1783000	-0.130065	-0.19977	-0.260144	-0.0624706	-0.0829926	0.0505791	-0.103283
Chr3	1783000	1784000	0.0644776	-0.175329	-0.606023	0.0407675	-0.283236	0.589571	0.671087
Chr3	1784000	1785000	0.183868	0.125985	-0.564354	-0.124159	-0.363921	0.882571	0.954829
Chr3	1785000	1786000	0.165979	-0.109706	-0.674541	0.116702	-0.355267	0.588229	0.473914
Chr3	1786000	1787000	0.142325	0.187396	-0.840928	0.287357	0.0653346	-0.460638	-0.480718
Chr3	1787000	1788000	0.387564	0.336184	-0.863204	0.328498	0.238684	-0.652944	-0.790233
Chr3	1788000	1789000	0.494702	0.345507	-0.944951	0.504897	0.088695	-0.660645	-0.803826
Chr3	1789000	1790000	0.504528	0.357064	-0.836385	0.307888	0.227469	-0.815171	-0.849245
Chr3	1790000	1791000	0.45808	0.3861	-1.04806	0.390119	0.128087	-0.708674	-0.569734
Chr3	1791000	1792000	-0.0707074	-0.113893	-1.08429	-0.255517	-0.166761	0.537789	0.600367
Chr3	1792000	1793000	-0.10266	-0.198963	-0.811946	-0.0777827	-0.262786	0.645597	0.685014
Chr3	1793000	1794000	-0.227383	-0.194795	-0.859139	-0.071079	-0.000320042	-0.148415	-0.0167893
Chr3	1794000	1795000	-0.130467	-0.222097	-0.691503	-0.00712809	-0.0575199	-0.0137337	0.0393675
Chr3	1795000	1796000	-0.000187133	-0.165019	-0.911537	-0.329601	-0.634618	1.07812	1.0743
Chr3	1796000	1797000	0.0843784	0.0599205	-0.629595	0.0873583	-0.19633	0.503615	0.388025
Chr3	1797000	1798000	0.307282	0.275724	-0.701303	0.337133	-0.0613508	-0.628786	-0.702938
Chr3	1798000	1799000	0.425455	0.315878	-0.627923	0.415791	0.0431948	-0.373401	-0.49301
Chr3	1799000	1800000	0.112242	-0.0974192	-0.722983	0.00381716	-0.432106	0.718713	0.633387
Chr3	1800000	1801000	-0.237645	-0.215731	-0.698692	0.00963064	-0.214631	0.318559	0.429836
Chr3	1801000	1802000	0.179844	-0.105948	-0.827093	0.221637	-0.302846	0.680319	0.565921
Chr3	1802000	1803000	0.306024	0.111449	-0.876363	0.204037	-0.0729923	-0.459885	-0.542609
Chr3	1803000	1804000	0.472405	0.420287	-0.559877	0.53335	0.147836	-0.697779	-0.699641
Chr3	1804000	1805000	0.524935	0.401627	-0.743701	0.408531	0.151548	-0.659553	-0.705127
Chr3	1805000	1806000	0.381466	0.282888	-0.687925	0.296189	-0.0624363	-0.798724	-0.899708
Chr3	1806000	1807000	0.317162	0.225968	-1.08636	0.226038	-0.0911853	-0.0767544	-0.170565
Chr3	1807000	1808000	-0.159639	-0.261103	-0.506564	-0.167661	-0.371223	0.737742	0.646966
Chr3	1808000	1809000	-0.0555588	-0.152248	-0.803296	-0.0395065	-0.251397	0.458985	0.534235
Chr3	1809000	1810000	-0.0407077	-0.0759075	-0.690876	-0.150854	-0.189438	0.292427	0.386019
Chr3	1810000	1811000	-0.110536	-0.250364	-0.737743	-0.0308712	-0.265063	0.0910359	0.117458
Chr3	1811000	1812000	-0.0769084	-0.0226543	-0.498896	0.0707696	0.0369364	0.0857864	0.216815
Chr3	1812000	1813000	-0.209662	-0.291305	-0.674563	0.0625359	-0.119831	-0.0508346	-0.016458
Chr3	1813000	1814000	-0.0302942	-0.238573	-0.773141	-0.214084	-0.512541	0.900763	0.829809
Chr3	1814000	1815000	-0.21288	-0.208399	-0.86019	-0.140991	-0.32588	0.509169	0.664949
Chr3	1815000	1816000	-0.23649	-0.18323	-0.573794	-0.173504	-0.118451	-0.0170366	0.125539
Chr3	1816000	1817000	-0.344432	-0.2593	-0.614011	-0.0269181	-0.0334044	-0.238655	-0.162139
Chr3	1817000	1818000	-0.107728	-0.267666	-0.282413	0.0433454	-0.285998	0.0709414	-0.0587868
Chr3	1818000	1819000	-0.0105539	-0.253747	-0.604069	0.0317051	-0.187637	0.215844	0.167426
Chr3	1819000	1820000	0.132917	0.0220381	-0.679641	-0.048613	-0.341193	0.717955	0.754684
Chr3	1820000	1821000	0.508402	0.171651	-0.872974	0.173943	-0.300221	0.644355	0.49838
Chr3	1821000	1822000	0.281091	0.0900511	-0.784559	-0.0953641	-0.343497	0.779949	0.732246
Chr3	1822000	1823000	-0.233884	-0.309983	-0.959036	-0.610997	-0.6486	1.19328	1.2587
Chr3	1823000	1824000	-0.0871132	-0.31379	-1.10205	-0.280244	-0.576491	1.10448	0.945263
Chr3	1824000	1825000	0.206211	0.113117	-0.820934	0.111124	-0.119364	0.203701	0.110198
Chr3	1825000	1826000	0.0518646	0.121466	-0.754289	0.0478434	-0.073287	0.274634	0.405975
Chr3	1826000	1827000	0.405351	0.32812	-0.926906	0.399856	0.148405	-0.432722	-0.235128
Chr3	1827000	1828000	0.0427299	-0.10904	-0.822555	-0.0235622	-0.277597	0.597284	0.609404
Chr3	1828000	1829000	0.277773	0.123487	-0.498873	0.252556	0.0491277	-0.437389	-0.427291
Chr3	1829000	1830000	0.158294	0.0589858	-1.09943	0.153296	-0.183948	0.216056	0.129696
Chr3	1830000	1831000	-0.092095	-0.144878	-0.700626	-0.0716735	-0.217827	0.247412	0.262737
Chr3	1831000	1832000	-0.097292	-0.193951	-0.674315	-0.208527	-0.35596	0.643326	0.610541
Chr3	1832000	1833000	-0.2113	-0.392096	-0.518042	-0.0539944	-0.346538	0.187036	0.118275
Chr3	1833000	1834000	-0.158454	-0.285046	-0.381505	-0.0432742	-0.170398	0.163731	0.234487
Chr3	1834000	1835000	-0.207106	-0.162821	-0.442037	0.0768014	-0.148401	0.105032	0.327138
Chr3	1835000	1836000	0.403359	0.332714	-1.08718	0.347658	-0.0125839	-0.194374	-0.170578
Chr3	1836000	1837000	0.220285	0.218968	-0.805726	0.272579	0.0880015	-0.0901393	-0.00470586
Chr3	1837000	1838000	-0.0928536	-0.0181378	-1.08848	0.0197127	-0.050093	0.691235	0.61055
Chr3	1838000	1839000	-0.462675	-0.382387	-0.274983	-0.183223	-0.0728458	-0.28264	-0.218672
Chr3	1839000	1840000	-0.111567	-0.420979	-0.651218	-0.145705	-0.309199	0.0563872	0.0527769
Chr3	1840000	1841000	-0.161869	-0.325852	-1.11876	-0.158992	-0.58401	0.654384	0.600337
Chr3	1841000	1842000	-0.203322	-0.276231	-0.566007	-0.0317978	-0.30375	0.448629	0.488484
Chr3	1842000	1843000	-0.0908853	-0.0574325	-0.76871	-0.0456555	-0.334319	0.631175	0.701795
Chr3	1843000	1844000	-0.00768594	-0.181753	-0.967234	-0.0814978	-0.345789	0.579739	0.474778
Chr3	1844000	1845000	0.270317	-0.0511337	-1.1161	0.320443	-0.00695142	-0.156581	-0.373361
Chr3	1845000	1846000	0.0443356	0.00219317	-0.675992	0.151887	0.0322841	0.0729513	0.257596
Chr3	1846000	1847000	0.0731711	-0.000650318	-0.735047	0.0751393	-0.281648	0.705363	0.661183
Chr3	1847000	1848000	-0.104468	-0.0703158	-0.701519	-0.149991	-0.252318	0.537022	0.764416
Chr3	1848000	1849000	-0.242186	-0.293437	-0.65881	-0.11487	-0.196493	0.145084	0.198772
Chr3	1849000	1850000	-0.194426	-0.242056	-0.716707	-0.0625839	-0.191546	0.273018	0.225915
Chr3	1850000	1851000	-0.131206	-0.108605	-0.585725	0.125368	0.0121636	-0.19202	-0.114594
Chr3	1851000	1852000	-0.0905782	-0.330109	-0.856198	0.187822	-0.0406396	-0.0460619	-0.0300271
Chr3	1852000	1853000	-0.11966	-0.176071	-0.786142	0.168302	-0.111846	-0.133716	-0.0311636
Chr3	1853000	1854000	0.113724	0.103306	-0.730734	0.0387167	-0.170589	0.853362	1.03117
Chr3	1854000	1855000	-0.0926656	-0.0499659	-0.860857	-0.13176	-0.235552	0.820297	0.871373
Chr3	1855000	1856000	-0.278063	-0.110733	-0.577669	-0.172902	0.0477898	0.0467631	0.401658
Chr3	1856000	1857000	0.0415296	0.0566972	-0.657639	0.122813	-0.202468	0.184402	0.255541
Chr3	1857000	1858000	0.359761	0.278369	-0.838106	0.172645	0.0712702	-0.00182258	0.0759471
Chr3	1858000	1859000	-0.0194062	-0.0108882	-0.812451	-0.339756	-0.2448	0.744551	0.941599
Chr3	1859000	1860000	-0.150455	-0.100438	-0.669495	-0.0160412	-0.108335	-0.0443128	0.0325602
Chr3	1860000	1861000	-0.107367	-0.279597	-0.79595	-0.168831	-0.352722	0.814004	0.82048
Chr3	1861000	1862000	-0.0769269	-0.0474917	-0.566841	-0.029024	-0.0130505	-0.327087	-0.36093
Chr3	1862000	1863000	0.383049	0.228063	-0.803269	0.45086	-0.128263	0.0238581	0.0798665
Chr3	1863000	1864000	0.0881146	-0.270248	-0.913354	0.00258978	-0.283758	0.828193	0.735637
Chr3	1864000	1865000	-0.3457	-0.0790912	-0.761183	0.0262442	-0.208662	0.0488956	0.130581
Chr3	1865000	1866000	0.129326	-0.17211	-0.682144	-0.184282	-0.428359	1.04583	0.974988
Chr3	1866000	1867000	0.0835989	-0.163702	-0.937204	-0.299777	-0.678695	1.12819	0.979488
Chr3	1867000	1868000	-0.00728381	-0.12846	-0.816204	-0.101983	-0.444793	0.665413	0.502789
Chr3	1868000	1869000	0.339654	0.131186	-0.601265	0.271885	-0.120217	-0.68319	-0.744272
Chr3	1869000	1870000	0.529731	0.38659	-0.726323	0.340436	0.16138	-0.433263	-0.523633
Chr3	1870000	1871000	-0.0571947	-0.0317905	-0.953231	0.0668745	0.0258166	-0.169194	-0.00485466
Chr3	1871000	1872000	-0.0203739	-0.319012	-0.384362	-0.0943656	-0.277885	0.226872	0.235309
Chr3	1872000	1873000	0.397245	0.276266	-0.808284	0.344447	-0.0160947	-0.029162	-0.120279
Chr3	1873000	1874000	0.346311	0.241247	-0.886965	0.513514	0.0998327	-0.594851	-0.736859
Chr3	1874000	1875000	0.426835	0.248883	-0.839058	0.477001	0.22806	-0.664465	-0.629371
Chr3	1875000	1876000	0.649071	0.30888	-1.1119	0.645758	0.253525	-0.645923	-0.91617
Chr3	1876000	1877000	0.226722	0.00339933	-1.0425	-0.0162968	-0.118651	0.140968	-0.0710301
Chr3	1877000	1878000	-0.327826	-0.368045	-1.03549	-0.307585	-0.202124	0.311269	0.424982
Chr3	1878000	1879000	0.307067	0.170853	-0.759572	0.187764	-0.0330715	-0.130303	-0.156124
Chr3	1879000	1880000	0.179664	0.0278482	-0.861642	0.220615	0.0709865	-0.0537422	-0.0465162
Chr3	1880000	1881000	-0.0197075	-0.173583	-0.848041	-0.113204	-0.343143	0.681569	0.654723
Chr3	1881000	1882000	0.355465	0.194958	-0.876492	0.251853	-0.120913	0.049669	-0.0309772
Chr3	1882000	1883000	0.505931	0.448445	-0.891454	0.452258	0.112883	-0.770673	-0.631571
Chr3	1883000	1884000	0.326179	-0.00262317	-0.660579	0.187136	-0.324409	0.120212	-0.0529312
Chr3	1884000	1885000	0.0249532	-0.0938457	-0.662784	-0.0417723	-0.29125	0.614255	0.570534
Chr3	1885000	1886000	0.032606	-0.164703	-0.349794	0.0105225	-0.185241	0.477254	0.455505
Chr3	1886000	1887000	0.0560332	-0.0247606	-0.885826	-0.0576801	-0.415124	0.883476	0.836414
Chr3	1887000	1888000	0.150384	-0.0701855	-0.959247	0.0251066	-0.208	0.656327	0.462634
Chr3	1888000	1889000	0.372131	0.308112	-0.802422	0.360362	0.0724797	-0.335343	-0.539318
Chr3	1889000	1890000	0.439295	0.214568	-0.717735	0.350021	-0.00595576	-0.656498	-0.798322
Chr3	1890000	1891000	0.56953	0.326826	-0.624184	0.505448	0.171931	-0.760841	-0.826644
Chr3	1891000	1892000	0.446069	0.322275	-0.867701	0.579211	0.146366	-0.665452	-0.742038
Chr3	1892000	1893000	0.0571073	-0.0992137	-1.15435	0.0658312	-0.286444	0.613046	0.451691
Chr3	1893000	1894000	-0.0228959	-0.166159	-0.759697	-0.169849	-0.560167	1.0449	0.843015
Chr3	1894000	1895000	0.0956399	0.0720838	-0.639734	-0.125259	-0.329511	0.717704	0.71804
Chr3	1895000	1896000	-0.0341417	-0.119353	-0.464859	0.168472	-0.158478	-0.0422361	0.0867647
Chr3	1896000	1897000	0.180282	-0.169137	-0.817842	-0.0957933	-0.5468	0.919295	0.611014
Chr3	1897000	1898000	0.488817	0.150141	-1.08715	0.369023	-0.138442	-0.0241589	-0.365622
Chr3	1898000	1899000	0.167014	0.0170356	-0.915564	-0.147114	-0.381179	0.496457	0.523083
Chr3	1899000	1900000	0.505494	0.232213	-0.61058	0.329062	-0.12333	-0.205908	-0.413586
Chr3	1900000	1901000	0.555295	0.479359	-0.553244	0.430287	0.164444	-0.780212	-0.714144
Chr3	1901000	1902000	0.626786	0.303231	-0.870963	0.654503	0.0646055	-0.639504	-0.946504
Chr3	1902000	1903000	0.524612	0.442819	-0.744364	0.575836	0.030619	-0.791256	-0.859511
Chr3	1903000	1904000	0.477347	0.474653	-0.712972	0.406769	0.123161	-0.778251	-0.808517
Chr3	1904000	1905000	0.437301	0.291741	-1.01582	0.450701	0.170582	-0.805398	-0.830892
Chr3	1905000	1906000	0.391408	0.308332	-0.97508	0.370208	0.101253	-0.786585	-0.806736
Chr3	1906000	1907000	0.390682	0.438262	-0.800737	0.379785	0.138153	-0.573511	-0.420816
Chr3	1907000	1908000	-0.0915459	-0.298996	-0.915053	-0.187191	-0.413099	0.628949	0.60439
Chr3	1908000	1909000	0.315772	-0.0039919	-0.817689	0.0573813	-0.17188	-0.0310639	-0.123609
Chr3	1909000	1910000	0.393272	0.1821	-0.7918	0.265579	-0.0869281	-0.0974897	-0.264587
Chr3	1910000	1911000	0.0513932	-0.101766	-0.733889	-0.138	-0.434524	0.609385	0.605151
Chr3	1911000	1912000	-0.181066	-0.376262	-0.340737	0.0913218	-0.194474	-0.0138034	-0.165765
Chr3	1912000	1913000	-0.0285556	-0.0484035	-0.822855	0.0107723	-0.10316	-0.0619526	0.110088
Chr3	1913000	1914000	0.319153	0.0225523	-0.94759	0.249948	-0.108691	-0.201068	-0.221574
Chr3	1914000	1915000	-0.144073	-0.270108	-0.736334	-0.323783	-0.43609	1.01407	1.06846
Chr3	1915000	1916000	-0.0350435	-0.0521325	-1.14535	-0.129175	-0.325459	0.848332	0.773878
Chr3	1916000	1917000	-0.171121	-0.147419	-0.705082	-0.250626	-0.26188	0.228863	0.336921
Chr3	1917000	1918000	-0.204006	-0.185826	-0.876808	-0.125327	-0.260997	0.43231	0.384216
Chr3	1918000	1919000	0.544185	0.126958	-0.920612	0.433996	-0.119071	-0.353828	-0.52904
Chr3	1919000	1920000	0.364155	0.163598	-0.515633	0.281847	-0.0556781	-0.268514	-0.325083
Chr3	1920000	1921000	0.322013	0.170612	-0.937811	0.293804	-0.0534945	-0.285354	-0.2999
Chr3	1921000	1922000	0.57925	0.428591	-0.722311	0.378994	0.149026	-0.77399	-0.66676
Chr3	1922000	1923000	0.471141	0.192251	-0.589411	0.326307	-0.0393551	-0.143754	-0.280538
Chr3	1923000	1924000	-0.177777	-0.220631	-0.748871	-0.218759	-0.2969	0.600329	0.580345
Chr3	1924000	1925000	0.228798	0.0186679	-0.258854	0.291882	0.046035	-0.419185	-0.490115
Chr3	1925000	1926000	0.478592	0.376824	-0.790127	0.460992	0.133344	-0.699061	-0.713914
Chr3	1926000	1927000	0.44355	0.266029	-1.00023	0.447771	0.0631875	-0.542534	-0.615658
Chr3	1927000	1928000	-0.184534	-0.146795	-0.62911	-0.422306	-0.314157	0.555752	0.503636
Chr3	1928000	1929000	-0.284422	-0.138985	-0.218616	-0.0107237	0.0562079	-0.0474403	0.110304
Chr3	1929000	1930000	-0.165926	-0.167933	-0.586498	-0.202826	-0.136064	0.294931	0.383717
Chr3	1930000	1931000	0.173962	-0.0731418	-0.411633	0.13991	-0.198124	0.357219	0.298924
Chr3	1931000	1932000	0.206043	0.161174	-0.329532	-0.0155951	-0.167487	0.00623547	0.319976
Chr3	1932000	1933000	0.169614	0.077038	-0.664468	0.118312	-0.208435	0.0566628	0.0196024
Chr3	1933000	1934000	-0.116229	0.00545009	-0.985711	-0.167213	-0.297165	0.842231	0.951426
Chr3	1934000	1935000	-0.161241	-0.271677	-0.675351	0.0353379	0.00786653	0.0162048	-0.0216496
Chr3	1935000	1936000	0.0600379	-0.124028	-0.568152	0.18068	-0.0229266	0.243915	0.254381
Chr3	1936000	1937000	0.168915	-0.0800845	-1.00375	0.142397	-0.0913904	0.336921	0.186841
Chr3	1937000	1938000	0.599253	0.314607	-0.883179	0.474626	-0.0189979	-0.48038	-0.611842
Chr3	1938000	1939000	0.274865	0.143205	-0.872145	0.366387	-0.0962856	-0.101305	-0.102239
Chr3	1939000	1940000	-0.0442688	-0.139345	-0.931801	-0.0874675	-0.299252	0.531351	0.506296
Chr3	1940000	1941000	-0.0626102	-0.104854	-0.791145	0.00777453	-0.138195	0.363105	0.206002
Chr3	1941000	1942000	0.316921	0.0408941	-0.523765	0.227322	-0.21911	0.282352	0.0155605
Chr3	1942000	1943000	0.546251	0.363728	-0.738924	0.569595	0.246934	-0.672383	-0.81642
Chr3	1943000	1944000	0.560916	0.441346	-0.993699	0.506875	0.0877849	-0.83928	-0.884716
Chr3	1944000	1945000	0.472576	0.289729	-0.911263	0.394162	0.263143	-0.881316	-0.873863
Chr3	1945000	1946000	0.503201	0.302195	-0.680698	0.332026	0.136085	-0.826484	-0.884836
Chr3	1946000	1947000	0.365866	0.280654	-0.652072	0.292808	0.0747561	-0.768383	-0.715048
Chr3	1947000	1948000	0.29784	0.148039	-0.685985	0.290305	0.118162	-0.544045	-0.394738
Chr3	1948000	1949000	0.486033	0.175336	-0.937208	0.475822	-0.060633	-0.212213	-0.410006
Chr3	1949000	1950000	-0.100458	-0.186426	-0.657797	-0.057144	-0.346639	0.623768	0.440963
Chr3	1950000	1951000	-0.394024	-0.295184	-0.602754	0.00933154	-0.114888	-0.332336	-0.319121
Chr3	1951000	1952000	-0.36721	-0.364163	-0.0270297	-0.272222	0.0572079	-0.468885	-0.469318
Chr3	1952000	1953000	-0.239325	-0.25085	-0.420334	-0.113133	0.136661	-0.278755	-0.0897725
Chr3	1953000	1954000	0.0233561	-0.15357	-0.867392	-0.0401421	-0.288886	0.536632	0.542336
Chr3	1954000	1955000	-0.115834	-0.216062	-0.991736	-0.128271	-0.19889	0.141356	0.312204
Chr3	1955000	1956000	0.174589	-0.143271	-0.860878	0.0344471	-0.409863	0.549477	0.416669
Chr3	1956000	1957000	0.0366521	-0.144785	-0.729711	-0.130019	-0.218024	0.814319	0.649846
Chr3	1957000	1958000	0.415975	0.184737	-0.895776	0.303806	-0.132593	0.534732	0.561118
Chr3	1958000	1959000	-0.311943	-0.535446	-0.660211	-0.270445	-0.471836	0.589227	0.402065
Chr3	1959000	1960000	-0.454748	-0.396712	-0.677685	-0.00935315	0.124118	-0.692032	-0.80512
Chr3	1960000	1961000	-0.257393	-0.31408	-0.54478	0.0494482	0.0669895	-0.0668321	-0.0570582
Chr3	1961000	1962000	-0.0999397	-0.205981	-0.543338	0.039142	-0.0898123	0.585774	0.394591
Chr3	1962000	1963000	-0.0381571	0.145938	-0.120356	-0.178472	0.150794	0.52397	0.655085
Chr3	1963000	1964000	-0.0294303	0.29097	0.654209	-0.0556317	0.290827	-0.416547	-0.210785
Chr3	1964000	1965000	-0.1587	-0.00820273	0.29984	-0.0401442	0.0775104	-0.222097	-0.250179
Chr3	1965000	1966000	-0.404157	-0.0670784	0.628464	-0.23093	0.170969	-0.453218	-0.494093
Chr3	1966000	1967000	-0.223849	-0.0399389	0.679335	-0.115731	0.196218	-0.617423	-0.616974
Chr3	1967000	1968000	-0.284154	-0.109877	1.00763	-0.13026	0.234673	-0.65003	-0.587906
Chr3	1968000	1969000	-0.431457	-0.134645	0.432829	-0.214107	0.257976	-0.462314	-0.457826
Chr3	1969000	1970000	-0.132836	-0.0251777	0.20808	-0.0294722	0.215333	-0.239411	-0.18342
Chr3	1970000	1971000	-0.066777	-0.301391	-0.841777	-0.137093	-0.418597	0.735874	0.588689
Chr3	1971000	1972000	-0.0805533	-0.198248	-0.231575	-0.17647	-0.282135	0.527653	0.502506
Chr3	1972000	1973000	-0.0285758	0.121142	-0.336463	0.267627	0.137567	0.0675903	0.0947909
Chr3	1973000	1974000	0.514111	0.382149	-0.696192	0.479072	0.0583357	-0.323225	-0.355235
Chr3	1974000	1975000	0.621033	0.409196	-0.758438	0.49025	0.251601	-0.347931	-0.378107
Chr3	1975000	1976000	0.0484351	-0.136279	-0.913781	-0.138819	-0.265524	0.555734	0.438422
Chr3	1976000	1977000	0.397471	0.36069	-0.886375	0.306883	-0.0218844	0.389707	0.367488
Chr3	1977000	1978000	0.449148	0.432714	-0.906301	0.545531	0.16456	-0.333501	-0.344511
Chr3	1978000	1979000	0.485058	0.344049	-0.63918	0.371293	0.139138	-0.326164	-0.288
Chr3	1979000	1980000	0.116463	-0.0132518	-1.01954	-0.0113384	-0.023505	0.565771	0.668526
Chr3	1980000	1981000	-0.106553	-0.032427	-0.392103	-0.082378	0.000490992	0.316233	0.361696
Chr3	1981000	1982000	0.152584	0.191025	-0.810771	-0.0847286	-0.297918	0.701713	0.732633
Chr3	1982000	1983000	0.0332358	-0.054288	-0.793653	0.00967542	-0.368526	0.573812	0.605428
Chr3	1983000	1984000	-0.0730795	-0.116607	-0.834466	-0.249032	-0.486464	0.883963	0.855148
Chr3	1984000	1985000	-0.059715	-0.255802	-0.983434	-0.158304	-0.285046	0.8989	0.712306
Chr3	1985000	1986000	0.216575	0.0373405	-0.819067	0.417425	-0.0535488	-0.282788	-0.325661
Chr3	1986000	1987000	0.566181	0.462698	-0.677903	0.458675	0.133908	-0.622214	-0.618799
Chr3	1987000	1988000	0.448262	0.499808	-0.564586	0.637914	0.170647	-0.753179	-0.802479
Chr3	1988000	1989000	0.592744	0.475639	-0.760484	0.45467	0.192688	-0.70942	-0.668089
Chr3	1989000	1990000	0.422941	0.285588	-0.856504	0.447878	0.0619137	-0.20281	-0.246445
Chr3	1990000	1991000	0.160126	-0.0227549	-0.573673	0.00931924	-0.105265	0.260159	0.0507716
Chr3	1991000	1992000	0.424836	0.299202	-1.09861	0.453461	0.185492	-0.330685	-0.483439
Chr3	1992000	1993000	0.0497161	-0.129828	-0.954075	0.029177	-0.152366	0.478926	0.3793
Chr3	1993000	1994000	-0.304394	-0.254027	-0.774154	-0.13092	-0.13648	0.0885268	0.245668
Chr3	1994000	1995000	-0.214633	-0.385805	-0.69558	-0.104074	-0.215985	0.0920188	0.123638
Chr3	1995000	1996000	-0.336523	-0.0471143	-0.708743	-0.0114577	0.0523627	-0.0139494	0.0916177
Chr3	1996000	1997000	-0.0935155	-0.292688	-0.556525	-0.0537923	-0.154016	0.18517	0.314076
Chr3	1997000	1998000	-0.311671	-0.164046	-0.575504	0.00531789	-0.05225	-0.123089	-0.0473484
Chr3	1998000	1999000	-0.111454	-0.284353	-0.619621	0.0073387	-0.0787331	0.0413622	0.00488081
[truncated: 21,461 more rows]

## Sheet: Fig. 5a
chr	start	end	WT_H1	h2aw2_H1
Chr3	0	1000	-0.126416	-0.0763501
Chr3	1000	2000	0.160068	0.0531896
Chr3	2000	3000	0.431407	0.202437
Chr3	3000	4000	0.114075	-0.0276912
Chr3	4000	5000	0.0842856	0.0173187
Chr3	5000	6000	0.0340305	0.0503342
Chr3	6000	7000	0.038229	-0.203443
Chr3	7000	8000	-0.0502848	-0.0707155
Chr3	8000	9000	-0.0693494	-0.0144561
Chr3	9000	10000	-0.213838	-0.115216
Chr3	10000	11000	-0.187558	-0.193245
Chr3	11000	12000	0.0352024	-0.05864
Chr3	12000	13000	-0.0539987	-0.129674
Chr3	13000	14000	-0.0820168	-0.220855
Chr3	14000	15000	0.188698	0.16145
Chr3	15000	16000	0.229704	0.114653
Chr3	16000	17000	0.109604	0.0824304
Chr3	17000	18000	0.0884481	-0.062361
Chr3	18000	19000	-0.281177	-0.100728
Chr3	19000	20000	-0.00726477	-0.100981
Chr3	20000	21000	-0.00593004	-0.105232
Chr3	21000	22000	-0.305839	-0.124779
Chr3	22000	23000	-0.247208	-0.205399
Chr3	23000	24000	-0.192702	-0.205204
Chr3	24000	25000	-0.00944763	0.160282
Chr3	25000	26000	-0.0148803	-0.19123
Chr3	26000	27000	0.141559	0.202341
Chr3	27000	28000	0.24086	0.234534
Chr3	28000	29000	0.0355872	0.0752734
Chr3	29000	30000	0.0941169	0.116171
Chr3	30000	31000	-0.138978	-0.0979111
Chr3	31000	32000	0.0879873	-0.0319516
Chr3	32000	33000	0.00597276	-0.00762325
Chr3	33000	34000	-0.210908	-0.349672
Chr3	34000	35000	-0.170281	-0.18479
Chr3	35000	36000	0.0247022	0.0125009
Chr3	36000	37000	0.12127	-0.0989679
Chr3	37000	38000	-0.195647	-0.0144094
Chr3	38000	39000	-0.191222	-0.122957
Chr3	39000	40000	-0.0775205	-0.0328187
Chr3	40000	41000	-0.116546	-0.0779553
Chr3	41000	42000	-0.49395	-0.625136
Chr3	42000	43000	-0.361733	-0.266359
Chr3	43000	44000	-0.280193	-0.336938
Chr3	44000	45000	-0.102282	-0.251102
Chr3	45000	46000	-0.174796	-0.0927433
Chr3	46000	47000	-0.281995	-0.351789
Chr3	47000	48000	-0.0614572	0.00238695
Chr3	48000	49000	0.10623	-0.0768505
Chr3	49000	50000	-0.0302206	0.0854555
Chr3	50000	51000	-0.188736	-0.0392678
Chr3	51000	52000	-0.21374	-0.188471
Chr3	52000	53000	-0.290735	-0.249608
Chr3	53000	54000	0.0218641	-0.0140747
Chr3	54000	55000	0.0857799	-0.0741886
Chr3	55000	56000	0.175444	0.189172
Chr3	56000	57000	0.0407827	-0.101868
Chr3	57000	58000	-0.420078	-0.373071
Chr3	58000	59000	-0.0932336	-0.187547
Chr3	59000	60000	0.0809096	-0.101864
Chr3	60000	61000	0.0737548	0.118395
Chr3	61000	62000	0.122164	0.172938
Chr3	62000	63000	0.16708	0.126229
Chr3	63000	64000	0.167055	0.106903
Chr3	64000	65000	0.0222858	0.107851
Chr3	65000	66000	-0.00434677	-0.0473334
Chr3	66000	67000	-0.00684514	-0.121603
Chr3	67000	68000	-0.0812224	0.119165
Chr3	68000	69000	0.108585	0.143896
Chr3	69000	70000	0.174518	0.0889295
Chr3	70000	71000	-0.0319466	-0.231446
Chr3	71000	72000	-0.290055	-0.309266
Chr3	72000	73000	-0.111801	-0.361336
Chr3	73000	74000	-0.0347942	-0.0181928
Chr3	74000	75000	-0.0257528	-0.137342
Chr3	75000	76000	0.0585659	0.0122917
Chr3	76000	77000	0.109514	0.123096
Chr3	77000	78000	-0.0189933	-0.096432
Chr3	78000	79000	0.0227835	-0.108094
Chr3	79000	80000	0.251736	0.148606
Chr3	80000	81000	0.189996	0.0869867
Chr3	81000	82000	0.0101727	0.0278976
Chr3	82000	83000	0.0547979	-0.0683156
Chr3	83000	84000	0.0529638	0.199468
Chr3	84000	85000	0.098749	-0.0584735
Chr3	85000	86000	-0.18287	-0.281255
Chr3	86000	87000	-0.323338	-0.60346
Chr3	87000	88000	-0.162677	-0.352046
Chr3	88000	89000	-0.2431	-0.366991
Chr3	89000	90000	-0.35021	-0.376747
Chr3	90000	91000	-0.128414	-0.0762802
Chr3	91000	92000	-0.0554414	-0.215938
Chr3	92000	93000	-0.115075	-0.249683
Chr3	93000	94000	-0.227731	-0.414791
Chr3	94000	95000	-0.00485503	0.222508
Chr3	95000	96000	-0.0300093	-0.0163003
Chr3	96000	97000	0.035337	-0.0725502
Chr3	97000	98000	0.128	0.0428058
Chr3	98000	99000	-0.100518	0.079374
Chr3	99000	100000	-0.0713006	-0.131818
Chr3	100000	101000	-0.169653	-0.346887
Chr3	101000	102000	-0.210287	-0.337634
Chr3	102000	103000	-0.20575	-0.13927
Chr3	103000	104000	-0.0401392	-0.038403
Chr3	104000	105000	-0.177434	-0.177216
Chr3	105000	106000	-0.0887564	-0.0725334
Chr3	106000	107000	-0.252385	-0.134968
Chr3	107000	108000	-0.136383	-0.118965
Chr3	108000	109000	0.115375	0.167999
Chr3	109000	110000	0.143368	-0.0868336
Chr3	110000	111000	0.21613	0.178976
Chr3	111000	112000	0.178952	0.197627
Chr3	112000	113000	0.326719	0.354228
Chr3	113000	114000	0.332068	0.209287
Chr3	114000	115000	0.196617	0.0605422
Chr3	115000	116000	0.165705	0.0930218
Chr3	116000	117000	0.0852305	0.294129
Chr3	117000	118000	0.0567882	0.0876267
Chr3	118000	119000	0.0628728	0.113809
Chr3	119000	120000	-0.136106	-0.00533736
Chr3	120000	121000	0.165706	0.0238236
Chr3	121000	122000	0.0884145	0.175937
Chr3	122000	123000	0.0667729	0.106976
Chr3	123000	124000	0.159221	0.058396
Chr3	124000	125000	0.175976	-0.0335175
Chr3	125000	126000	0.24921	0.285662
Chr3	126000	127000	0.0409336	0.307306
Chr3	127000	128000	-0.148952	-0.0403362
Chr3	128000	129000	-0.208628	-0.22294
Chr3	129000	130000	-0.0703255	-0.111093
Chr3	130000	131000	0.00866979	0.155099
Chr3	131000	132000	-0.103167	-0.107981
Chr3	132000	133000	-0.0907397	-0.183477
Chr3	133000	134000	-0.0986321	-0.0832359
Chr3	134000	135000	-0.123783	-0.111547
Chr3	135000	136000	0.0846588	0.124685
Chr3	136000	137000	0.216125	0.046679
Chr3	137000	138000	-0.00297033	-0.0631685
Chr3	138000	139000	-0.284198	-0.378821
Chr3	139000	140000	-0.326406	-0.412153
Chr3	140000	141000	-0.027398	-0.014337
Chr3	141000	142000	0.341876	0.0157345
Chr3	142000	143000	0.248763	0.12557
Chr3	143000	144000	0.119924	0.107251
Chr3	144000	145000	0.0611404	0.04275
Chr3	145000	146000	0.222376	0.120043
Chr3	146000	147000	0.102516	0.164526
Chr3	147000	148000	-0.0414034	-0.0608838
Chr3	148000	149000	-0.0595671	-0.155371
Chr3	149000	150000	-0.254623	-0.202707
Chr3	150000	151000	-0.139183	-0.461885
Chr3	151000	152000	-0.337169	-0.38724
Chr3	152000	153000	-0.338816	-0.54219
Chr3	153000	154000	0.0652567	0.220806
Chr3	154000	155000	0.105512	0.187495
Chr3	155000	156000	-0.0746197	0.0361675
Chr3	156000	157000	-0.0744263	0.117938
Chr3	157000	158000	-0.126739	-0.115317
Chr3	158000	159000	0.0292126	0.0904023
Chr3	159000	160000	0.0431151	0.0894109
Chr3	160000	161000	0.0384994	-0.11141
Chr3	161000	162000	0.0152671	-0.134525
Chr3	162000	163000	0.0535745	-0.234582
Chr3	163000	164000	0.00472704	-0.0740962
Chr3	164000	165000	-0.204965	-0.259257
Chr3	165000	166000	-0.313141	-0.373033
Chr3	166000	167000	-0.370041	-0.493358
Chr3	167000	168000	-0.186115	-0.25882
Chr3	168000	169000	-0.259636	-0.344358
Chr3	169000	170000	0.047047	-0.0677724
Chr3	170000	171000	0.12449	0.0535886
Chr3	171000	172000	-0.0689298	0.0671939
Chr3	172000	173000	-0.158764	-0.0390597
Chr3	173000	174000	-0.227677	-0.15754
Chr3	174000	175000	-0.120288	-0.117035
Chr3	175000	176000	-0.167268	0.039388
Chr3	176000	177000	-0.0909064	-0.210803
Chr3	177000	178000	-0.00909809	-0.0697006
Chr3	178000	179000	0.175163	-0.0946073
Chr3	179000	180000	0.113804	0.120814
Chr3	180000	181000	0.202013	-0.032211
Chr3	181000	182000	0.154656	-0.128263
Chr3	182000	183000	-0.225723	-0.125929
Chr3	183000	184000	-0.522415	-0.48777
Chr3	184000	185000	-0.291353	-0.295698
Chr3	185000	186000	-0.25453	-0.222055
Chr3	186000	187000	-0.341802	-0.171664
Chr3	187000	188000	-0.139427	-0.377808
Chr3	188000	189000	-0.255006	-0.430457
Chr3	189000	190000	-0.214213	-0.1799
Chr3	190000	191000	-0.205726	-0.151561
Chr3	191000	192000	-0.243232	-0.180893
Chr3	192000	193000	-0.187607	-0.394625
Chr3	193000	194000	-0.0567102	-0.175571
Chr3	194000	195000	-0.131299	-0.297506
Chr3	195000	196000	-0.0238704	-0.0130863
Chr3	196000	197000	-0.112038	-0.29464
Chr3	197000	198000	-0.0305191	-0.0324013
Chr3	198000	199000	0.0396681	0.259608
Chr3	199000	200000	0.0481586	0.221286
Chr3	200000	201000	0.077079	0.0293851
Chr3	201000	202000	-0.246948	-0.358468
Chr3	202000	203000	-0.282137	-0.471901
Chr3	203000	204000	-0.106659	-0.0958309
Chr3	204000	205000	0.00347077	-0.103938
Chr3	205000	206000	0.0214177	0.0721237
Chr3	206000	207000	-0.21423	-0.221368
Chr3	207000	208000	-0.2419	-0.361823
Chr3	208000	209000	-0.234743	-0.329693
Chr3	209000	210000	-0.0476256	-0.162674
Chr3	210000	211000	-0.0506452	0.175719
Chr3	211000	212000	0.0548451	0.204059
Chr3	212000	213000	0.0419182	-0.0931402
Chr3	213000	214000	0.075061	-0.000967264
Chr3	214000	215000	-0.266419	-0.294413
Chr3	215000	216000	-0.496824	-0.5411
Chr3	216000	217000	-0.354623	-0.281361
Chr3	217000	218000	-0.0238792	0.0207909
Chr3	218000	219000	0.00103382	0.00380801
Chr3	219000	220000	-0.0316918	-0.058343
Chr3	220000	221000	-0.287303	-0.353879
Chr3	221000	222000	0.0163897	0.109183
Chr3	222000	223000	-0.0246558	0.0352099
Chr3	223000	224000	0.0694424	-0.0039121
Chr3	224000	225000	0.197952	0.0496595
Chr3	225000	226000	-0.198083	-0.235551
Chr3	226000	227000	-0.201564	-0.361708
Chr3	227000	228000	-0.0276877	-0.108334
Chr3	228000	229000	0.182285	-0.00657544
Chr3	229000	230000	0.040695	-0.00048012
Chr3	230000	231000	0.127565	0.0762285
Chr3	231000	232000	0.0630219	-0.257422
Chr3	232000	233000	-0.0662698	-0.105091
Chr3	233000	234000	0.0047651	0.200572
Chr3	234000	235000	0.151782	0.145971
Chr3	235000	236000	0.299087	0.276592
Chr3	236000	237000	0.0859029	-0.0244488
Chr3	237000	238000	0.104612	-0.104544
Chr3	238000	239000	0.0405973	-0.12195
Chr3	239000	240000	-0.40286	-0.296696
Chr3	240000	241000	-0.100072	-0.247483
Chr3	241000	242000	0.0143565	-0.065923
Chr3	242000	243000	-0.256352	-0.205336
Chr3	243000	244000	-0.00573546	-0.166222
Chr3	244000	245000	0.0293585	0.114972
Chr3	245000	246000	0.00859353	-0.121432
Chr3	246000	247000	0.0115007	0.00389254
Chr3	247000	248000	0.0748729	0.292189
Chr3	248000	249000	0.0841429	0.0724424
Chr3	249000	250000	0.0854001	0.0141805
Chr3	250000	251000	0.185727	0.0533997
Chr3	251000	252000	0.16468	0.0923833
Chr3	252000	253000	-0.0187131	0.187141
Chr3	253000	254000	0.14304	0.235659
Chr3	254000	255000	-0.0430826	-0.133943
Chr3	255000	256000	0.00488616	-0.108737
Chr3	256000	257000	-0.221847	-0.334451
Chr3	257000	258000	0.0303552	-0.101298
Chr3	258000	259000	-0.0484575	-0.0410137
Chr3	259000	260000	-0.337437	-0.245993
Chr3	260000	261000	0.181095	0.107122
Chr3	261000	262000	0.182372	0.0338984
Chr3	262000	263000	0.15838	0.0296006
Chr3	263000	264000	0.078601	0.0473042
Chr3	264000	265000	0.0452215	-0.00675973
Chr3	265000	266000	-0.356705	-0.274697
Chr3	266000	267000	-0.0958489	-0.297131
Chr3	267000	268000	-0.179315	-0.0600486
Chr3	268000	269000	-0.118227	-0.335047
Chr3	269000	270000	0.0713376	0.0500243
Chr3	270000	271000	-0.161385	-0.136151
Chr3	271000	272000	-0.0322032	-0.0942147
Chr3	272000	273000	-0.0770048	-0.0310578
Chr3	273000	274000	0.181033	0.0559468
Chr3	274000	275000	0.0875224	-0.142955
Chr3	275000	276000	0.144001	0.0720328
Chr3	276000	277000	0.0213985	0.135039
Chr3	277000	278000	-0.211584	-0.216095
Chr3	278000	279000	-0.399295	-0.446645
Chr3	279000	280000	-0.353318	-0.525906
Chr3	280000	281000	-0.133705	-0.373594
Chr3	281000	282000	0.060449	0.117128
Chr3	282000	283000	0.159943	0.147601
Chr3	283000	284000	0.0906997	0.178596
Chr3	284000	285000	0.161767	0.121964
Chr3	285000	286000	-0.106496	-0.11912
Chr3	286000	287000	-0.0224754	-0.074828
Chr3	287000	288000	-0.0493435	0.0650002
Chr3	288000	289000	-0.0702119	-0.069884
Chr3	289000	290000	-0.0433226	-0.0475498
Chr3	290000	291000	0.115484	0.131759
Chr3	291000	292000	0.164055	0.022315
Chr3	292000	293000	0.124102	0.207902
Chr3	293000	294000	-0.118538	-0.141361
Chr3	294000	295000	-0.102175	-0.453049
Chr3	295000	296000	-0.459546	-0.433985
Chr3	296000	297000	-0.278903	-0.228044
Chr3	297000	298000	0.0987526	0.0303141
Chr3	298000	299000	0.0220553	0.19648
Chr3	299000	300000	0.0560267	-0.0889179
Chr3	300000	301000	-0.0659176	-0.131615
Chr3	301000	302000	-0.273451	-0.290018
Chr3	302000	303000	-0.115517	-0.313098
Chr3	303000	304000	0.0185833	-0.0173679
Chr3	304000	305000	0.0571848	0.0423695
Chr3	305000	306000	0.180044	0.245548
Chr3	306000	307000	0.0316432	0.0487231
Chr3	307000	308000	0.025773	-0.140459
Chr3	308000	309000	0.000123373	0.137517
Chr3	309000	310000	-0.00293444	-0.0889123
Chr3	310000	311000	-0.115468	-0.21162
Chr3	311000	312000	-0.012342	-0.0606806
Chr3	312000	313000	-0.0671181	-0.192626
Chr3	313000	314000	-0.0442369	0.00519395
Chr3	314000	315000	-0.0295184	0.050584
Chr3	315000	316000	-0.0911755	-0.0881727
Chr3	316000	317000	-0.304562	-0.374249
Chr3	317000	318000	-0.18248	-0.218488
Chr3	318000	319000	0.0417	0.0839486
Chr3	319000	320000	0.16601	0.0192058
Chr3	320000	321000	0.152285	0.183664
Chr3	321000	322000	-0.0651561	-0.146335
Chr3	322000	323000	0.0196986	-0.0312455
Chr3	323000	324000	0.11218	0.121849
Chr3	324000	325000	-0.130932	-0.0578593
Chr3	325000	326000	-0.0532646	-0.0454082
Chr3	326000	327000	-0.0704562	-0.0373888
Chr3	327000	328000	-0.0262404	0.0837242
Chr3	328000	329000	-0.112513	-0.119576
Chr3	329000	330000	0.0415864	0.00359699
Chr3	330000	331000	0.177845	-0.164079
Chr3	331000	332000	0.110858	0.00966853
Chr3	332000	333000	0.114602	0.108435
Chr3	333000	334000	0.0683893	0.0670863
Chr3	334000	335000	0.0755941	0.00694057
Chr3	335000	336000	-0.139518	-0.141908
Chr3	336000	337000	-0.113897	-0.269097
Chr3	337000	338000	-0.205502	-0.389352
Chr3	338000	339000	0.0563228	-0.312899
Chr3	339000	340000	0.217958	0.156121
Chr3	340000	341000	0.23832	0.218348
Chr3	341000	342000	0.344459	0.104506
Chr3	342000	343000	0.256035	0.168165
Chr3	343000	344000	0.167654	0.207373
Chr3	344000	345000	-0.0236541	-0.0739313
Chr3	345000	346000	-0.0591534	-0.301507
Chr3	346000	347000	0.0567893	-0.0228348
Chr3	347000	348000	-0.244233	-0.0656905
Chr3	348000	349000	-0.462186	-0.3444
Chr3	349000	350000	-0.633124	-0.675593
Chr3	350000	351000	-0.209927	-0.298991
Chr3	351000	352000	-0.135416	-0.216241
Chr3	352000	353000	0.101885	0.0901456
Chr3	353000	354000	0.17873	0.0283684
Chr3	354000	355000	0.0707757	0.0177151
Chr3	355000	356000	0.0265543	0.00256541
Chr3	356000	357000	0.0597869	0.0131797
Chr3	357000	358000	0.109301	0.0400145
Chr3	358000	359000	0.0475798	-0.157546
Chr3	359000	360000	-0.37734	-0.409943
Chr3	360000	361000	-0.148078	-0.331102
Chr3	361000	362000	-0.116525	-0.0873387
Chr3	362000	363000	0.040608	-0.0192752
Chr3	363000	364000	0.0319049	-0.0662364
Chr3	364000	365000	-0.190007	-0.362117
Chr3	365000	366000	-0.410001	-0.61763
Chr3	366000	367000	-0.352251	-0.586631
Chr3	367000	368000	-0.264816	-0.423753
Chr3	368000	369000	-0.0322616	-0.0730453
Chr3	369000	370000	-0.183958	-0.0544281
Chr3	370000	371000	0.0133681	-0.136543
Chr3	371000	372000	-0.0606505	-0.333485
Chr3	372000	373000	-0.16649	-0.394871
Chr3	373000	374000	-0.142095	-0.177277
Chr3	374000	375000	-0.110534	-0.0905579
Chr3	375000	376000	-0.104147	-0.244136
Chr3	376000	377000	-0.174523	-0.0678359
Chr3	377000	378000	-0.16787	-0.127212
Chr3	378000	379000	-0.0267878	0.129133
Chr3	379000	380000	-0.174164	-0.325219
Chr3	380000	381000	-0.516147	-0.540829
Chr3	381000	382000	-0.471988	-0.663101
Chr3	382000	383000	-0.163863	-0.140219
Chr3	383000	384000	-0.0628103	-0.0282236
Chr3	384000	385000	-0.0149795	0.00325179
Chr3	385000	386000	-0.509744	-0.213027
Chr3	386000	387000	-0.553792	-0.547117
Chr3	387000	388000	-0.35904	-0.223277
Chr3	388000	389000	-0.116209	-0.0632006
Chr3	389000	390000	-0.199995	-0.222535
Chr3	390000	391000	-0.245429	-0.0836339
Chr3	391000	392000	-0.303569	-0.364578
Chr3	392000	393000	-0.114002	-0.329791
Chr3	393000	394000	-0.204827	-0.140256
Chr3	394000	395000	-0.156769	-0.289917
Chr3	395000	396000	0.0150484	-0.0510726
Chr3	396000	397000	0.112159	-0.00523796
Chr3	397000	398000	0.0241726	-0.140931
Chr3	398000	399000	-0.0912445	-0.191131
Chr3	399000	400000	-0.137948	-0.246565
Chr3	400000	401000	-0.0963959	-0.299347
Chr3	401000	402000	-0.0983444	-0.0786293
Chr3	402000	403000	-0.196725	-0.0906161
Chr3	403000	404000	-0.00500908	-0.17643
Chr3	404000	405000	-0.12023	-0.149635
Chr3	405000	406000	-0.234707	-0.226275
Chr3	406000	407000	-0.407536	-0.391913
Chr3	407000	408000	-0.373117	-0.490344
Chr3	408000	409000	0.0233629	0.0406599
Chr3	409000	410000	0.257348	0.189776
Chr3	410000	411000	0.150235	0.0954739
Chr3	411000	412000	0.0779913	-0.0783145
Chr3	412000	413000	-0.0694368	-0.074374
Chr3	413000	414000	-0.189141	-0.4423
Chr3	414000	415000	-0.281105	-0.501925
Chr3	415000	416000	-0.248053	-0.435164
Chr3	416000	417000	-0.126767	-0.197864
Chr3	417000	418000	0.0507121	-0.0385069
Chr3	418000	419000	-0.0256081	0.203692
Chr3	419000	420000	0.178904	-0.0160995
Chr3	420000	421000	0.200019	0.0415091
Chr3	421000	422000	-0.0237545	0.0775983
Chr3	422000	423000	0.0134291	-0.0860366
Chr3	423000	424000	-0.255919	-0.214098
Chr3	424000	425000	0.0665888	0.104
Chr3	425000	426000	-0.0328822	-0.0318597
Chr3	426000	427000	-0.147672	-0.218764
Chr3	427000	428000	-0.134359	-0.284128
Chr3	428000	429000	-0.0671395	-0.10258
Chr3	429000	430000	-0.277589	-0.221863
Chr3	430000	431000	-0.132348	-0.252855
Chr3	431000	432000	0.14249	-0.115999
Chr3	432000	433000	0.200165	0.02935
Chr3	433000	434000	0.0509135	0.0594337
Chr3	434000	435000	0.069363	-0.0319719
Chr3	435000	436000	0.0235003	0.0564422
Chr3	436000	437000	0.0834472	0.0091176
Chr3	437000	438000	0.137048	0.0728233
Chr3	438000	439000	0.078439	-0.0599845
Chr3	439000	440000	0.0318275	-0.0519144
Chr3	440000	441000	0.0891205	0.0674429
Chr3	441000	442000	0.0318285	0.0408917
Chr3	442000	443000	0.0328609	-0.0671631
Chr3	443000	444000	0.0386249	0.0610344
Chr3	444000	445000	0.108397	0.0670122
Chr3	445000	446000	-0.00497204	0.213052
Chr3	446000	447000	0.0107447	-0.108022
Chr3	447000	448000	-0.127729	-0.309781
Chr3	448000	449000	-0.0703296	-0.192387
Chr3	449000	450000	0.25229	0.295976
Chr3	450000	451000	0.19325	0.0687284
Chr3	451000	452000	0.0434274	0.0123282
Chr3	452000	453000	-0.0279825	0.0861288
Chr3	453000	454000	-0.059938	-0.00375891
Chr3	454000	455000	-0.0413829	-0.0682509
Chr3	455000	456000	0.093202	0.0614778
Chr3	456000	457000	0.359356	0.20176
Chr3	457000	458000	0.0664046	0.0458232
Chr3	458000	459000	-0.143699	-0.371606
Chr3	459000	460000	0.0617178	-0.187153
Chr3	460000	461000	0.162811	-0.172573
Chr3	461000	462000	-0.0929868	-0.249345
Chr3	462000	463000	0.0247875	-0.00254395
Chr3	463000	464000	0.138557	0.00281908
Chr3	464000	465000	0.277557	0.0627419
Chr3	465000	466000	0.0711457	0.189504
Chr3	466000	467000	0.00824959	0.110884
Chr3	467000	468000	0.0312972	-0.0982271
Chr3	468000	469000	-0.278559	-0.149098
Chr3	469000	470000	-0.180088	-0.172936
Chr3	470000	471000	-0.155058	-0.158682
Chr3	471000	472000	0.0434924	0.0219831
Chr3	472000	473000	0.207411	0.17511
Chr3	473000	474000	0.137724	0.300614
Chr3	474000	475000	0.234914	0.136383
Chr3	475000	476000	0.0963014	0.0244644
Chr3	476000	477000	-0.24343	-0.293872
Chr3	477000	478000	-0.340077	-0.367517
Chr3	478000	479000	-0.140611	-0.126978
Chr3	479000	480000	-0.407364	-0.20347
Chr3	480000	481000	-0.179325	-0.0696601
Chr3	481000	482000	-0.0837111	0.0242964
Chr3	482000	483000	-0.282901	-0.631088
Chr3	483000	484000	-0.0674708	-0.070241
Chr3	484000	485000	-0.378149	-0.26825
Chr3	485000	486000	-0.058624	0.0714274
Chr3	486000	487000	0.0631231	0.0166183
Chr3	487000	488000	0.164601	0.0427856
Chr3	488000	489000	-0.0888088	-0.10615
Chr3	489000	490000	-0.315094	-0.116616
Chr3	490000	491000	-0.154442	-0.270995
Chr3	491000	492000	0.187567	0.170991
Chr3	492000	493000	0.0322875	0.0739584
Chr3	493000	494000	0.0644873	-0.0795498
Chr3	494000	495000	-0.0389998	0.0163855
Chr3	495000	496000	-0.146726	-0.215833
Chr3	496000	497000	0.0339474	-0.226002
Chr3	497000	498000	-0.134029	-0.169273
Chr3	498000	499000	-0.260416	-0.567216
Chr3	499000	500000	0.0356862	-0.173321
Chr3	500000	501000	0.20605	0.0630251
Chr3	501000	502000	0.0581744	0.00730002
Chr3	502000	503000	0.221802	0.138173
Chr3	503000	504000	0.125417	0.0684686
Chr3	504000	505000	-0.225984	-0.194898
Chr3	505000	506000	-0.33327	-0.310034
Chr3	506000	507000	-0.415264	-0.467635
Chr3	507000	508000	-0.348169	-0.27393
Chr3	508000	509000	-0.242651	-0.385489
Chr3	509000	510000	-0.665231	-0.677225
Chr3	510000	511000	-0.579624	-0.67254
Chr3	511000	512000	-0.379382	-0.0970163
Chr3	512000	513000	-0.141123	-0.250635
Chr3	513000	514000	-0.194884	-0.115969
Chr3	514000	515000	-0.0083431	-0.302707
Chr3	515000	516000	0.0452709	0.137181
Chr3	516000	517000	0.00425468	-0.094462
Chr3	517000	518000	-0.0677794	-0.152477
Chr3	518000	519000	-0.0411644	-0.138031
Chr3	519000	520000	-0.0532731	-0.08498
Chr3	520000	521000	0.177129	-0.0558917
Chr3	521000	522000	0.141104	0.0404607
Chr3	522000	523000	0.195558	0.0397887
Chr3	523000	524000	0.0925959	-0.0687738
Chr3	524000	525000	-0.0845898	-0.0436416
Chr3	525000	526000	-0.00591508	-0.0538938
Chr3	526000	527000	-0.0744951	0.0717316
Chr3	527000	528000	-0.341595	-0.59474
Chr3	528000	529000	-0.0737998	-0.225675
Chr3	529000	530000	0.0968417	0.121365
Chr3	530000	531000	-0.0558177	-0.00219561
Chr3	531000	532000	-0.168203	-0.365923
Chr3	532000	533000	-0.311708	-0.36511
Chr3	533000	534000	-0.0364192	-0.0318467
Chr3	534000	535000	-0.0920684	-0.316597
Chr3	535000	536000	-0.258238	-0.411226
Chr3	536000	537000	-0.234773	-0.4996
Chr3	537000	538000	-0.416923	-0.448685
Chr3	538000	539000	-0.404949	-0.377219
Chr3	539000	540000	-0.162485	-0.195587
Chr3	540000	541000	-0.125598	-0.316247
Chr3	541000	542000	-0.266435	-0.556679
Chr3	542000	543000	-0.324742	-0.274511
Chr3	543000	544000	-0.0295768	-0.0836684
Chr3	544000	545000	-0.168287	-0.0374181
Chr3	545000	546000	-0.289976	-0.600025
Chr3	546000	547000	-0.210085	-0.405078
Chr3	547000	548000	-0.231581	-0.36492
Chr3	548000	549000	0.0302312	-0.105851
Chr3	549000	550000	0.130037	0.0438849
Chr3	550000	551000	0.00563237	0.0822982
Chr3	551000	552000	-0.0389916	-0.213049
Chr3	552000	553000	-0.00650324	0.00741129
Chr3	553000	554000	-0.00657504	-0.0287827
Chr3	554000	555000	0.0738264	-0.077216
Chr3	555000	556000	0.0388071	0.00225182
Chr3	556000	557000	-0.183629	-0.278719
Chr3	557000	558000	-0.312959	-0.308625
Chr3	558000	559000	-0.187217	-0.22538
Chr3	559000	560000	-0.190794	-0.206425
Chr3	560000	561000	-0.0168245	-0.190242
Chr3	561000	562000	-0.165735	-0.0716957
Chr3	562000	563000	-0.290665	-0.232149
Chr3	563000	564000	-0.168872	-0.0986086
Chr3	564000	565000	0.217733	0.0787132
Chr3	565000	566000	0.147915	0.118517
Chr3	566000	567000	0.025697	0.0398823
Chr3	567000	568000	-0.188729	-0.20984
Chr3	568000	569000	-0.0838266	-0.0594223
Chr3	569000	570000	0.0776601	0.377009
Chr3	570000	571000	0.301248	0.331432
Chr3	571000	572000	0.0313327	-0.100673
Chr3	572000	573000	-0.0777983	-0.235944
Chr3	573000	574000	-0.112915	-0.262757
Chr3	574000	575000	0.000343213	0.114693
Chr3	575000	576000	-0.13936	-0.104743
Chr3	576000	577000	0.108317	0.0460276
Chr3	577000	578000	0.155123	0.0433997
Chr3	578000	579000	0.222917	0.0907331
Chr3	579000	580000	-0.00414584	0.13928
Chr3	580000	581000	0.0814151	-0.00657584
Chr3	581000	582000	0.0119474	0.155336
Chr3	582000	583000	-0.112616	-0.240579
Chr3	583000	584000	-0.36205	-0.423604
Chr3	584000	585000	0.00265642	-0.0138216
Chr3	585000	586000	0.00776005	-0.152882
Chr3	586000	587000	-0.417266	-0.298477
Chr3	587000	588000	-0.0688183	0.0199039
Chr3	588000	589000	-0.0380192	-0.152706
Chr3	589000	590000	-0.243857	-0.505805
Chr3	590000	591000	-0.360242	-0.544495
Chr3	591000	592000	-0.151795	-0.45939
Chr3	592000	593000	0.0960246	0.00289605
Chr3	593000	594000	0.0458989	-0.0983648
Chr3	594000	595000	-0.22271	-0.256563
Chr3	595000	596000	-0.198533	-0.525448
Chr3	596000	597000	-0.212908	-0.278719
Chr3	597000	598000	0.00839747	-0.125021
Chr3	598000	599000	-0.0901134	-0.0187533
Chr3	599000	600000	-0.131233	-0.165351
Chr3	600000	601000	-0.216833	-0.334073
Chr3	601000	602000	-0.253674	-0.0319243
Chr3	602000	603000	-0.0694412	0.0321078
Chr3	603000	604000	-0.205629	-0.320898
Chr3	604000	605000	-0.223797	-0.388431
Chr3	605000	606000	-0.247871	-0.256775
Chr3	606000	607000	-0.0147393	-0.0475019
Chr3	607000	608000	-0.29281	-0.226037
Chr3	608000	609000	0.0646179	-0.12072
Chr3	609000	610000	0.254482	0.123647
Chr3	610000	611000	0.185707	0.0801834
Chr3	611000	612000	-0.0877174	-0.0289794
Chr3	612000	613000	0.125107	0.0190455
Chr3	613000	614000	0.0560365	0.167275
Chr3	614000	615000	-0.180593	-0.352642
Chr3	615000	616000	-0.0158727	-0.126199
Chr3	616000	617000	-0.295494	-0.302444
Chr3	617000	618000	-0.359084	-0.314765
Chr3	618000	619000	-0.388141	-0.334463
Chr3	619000	620000	0.0414801	0.126533
Chr3	620000	621000	0.201003	0.0715936
Chr3	621000	622000	0.215745	0.125946
Chr3	622000	623000	0.184673	0.142061
Chr3	623000	624000	-0.0707946	-0.248801
Chr3	624000	625000	0.0385008	-0.0615056
Chr3	625000	626000	0.0876372	0.0633481
Chr3	626000	627000	-0.110084	-0.0871178
Chr3	627000	628000	-0.0132785	-0.159013
Chr3	628000	629000	-0.10073	-0.355807
Chr3	629000	630000	-0.206381	-0.327694
Chr3	630000	631000	0.114505	-0.103155
Chr3	631000	632000	0.00948418	-0.158295
Chr3	632000	633000	-0.173119	-0.197089
Chr3	633000	634000	-0.146202	-0.0800955
Chr3	634000	635000	-0.307308	-0.379397
Chr3	635000	636000	-0.615733	-0.5413
Chr3	636000	637000	-0.345062	-0.251727
Chr3	637000	638000	-0.262899	-0.186661
Chr3	638000	639000	-0.115564	-0.238799
Chr3	639000	640000	-0.262499	-0.11217
Chr3	640000	641000	-0.162105	-0.365583
Chr3	641000	642000	-0.0368888	-0.0405901
Chr3	642000	643000	0.0497958	0.154781
Chr3	643000	644000	0.137102	0.152748
Chr3	644000	645000	0.145711	0.280136
Chr3	645000	646000	0.119326	-0.169438
Chr3	646000	647000	-0.232605	-0.0985526
Chr3	647000	648000	-0.123308	-0.23761
Chr3	648000	649000	-0.274015	-0.188567
Chr3	649000	650000	-0.445528	-0.220614
Chr3	650000	651000	-0.514239	-0.608137
Chr3	651000	652000	-0.0948859	-0.199722
Chr3	652000	653000	0.156176	0.108456
Chr3	653000	654000	0.121675	-0.0495745
Chr3	654000	655000	-0.202211	-0.309188
Chr3	655000	656000	-0.0170046	-0.233353
Chr3	656000	657000	0.123181	0.0681528
Chr3	657000	658000	0.14458	0.242766
Chr3	658000	659000	0.168672	0.0617271
Chr3	659000	660000	-0.0713832	-0.0899604
Chr3	660000	661000	-0.0422177	-0.10963
Chr3	661000	662000	0.106302	0.0325686
Chr3	662000	663000	-0.0665016	0.0014213
Chr3	663000	664000	0.038586	-0.0276089
Chr3	664000	665000	-0.0612701	-0.0381874
Chr3	665000	666000	-0.0128737	-0.0745216
Chr3	666000	667000	-0.208964	-0.272364
Chr3	667000	668000	-0.0423742	-0.0884846
Chr3	668000	669000	0.0628132	0.0394625
Chr3	669000	670000	-0.0441698	0.0280908
Chr3	670000	671000	0.123761	0.0961766
Chr3	671000	672000	-0.107122	-0.206583
Chr3	672000	673000	-0.304732	-0.0430571
Chr3	673000	674000	-0.0970421	-0.276124
Chr3	674000	675000	0.0751548	-0.0454517
Chr3	675000	676000	0.118834	0.340603
Chr3	676000	677000	-0.00721945	0.0761683
Chr3	677000	678000	-0.16257	-0.137409
Chr3	678000	679000	0.0199557	0.0235061
Chr3	679000	680000	-0.0240153	-0.0918591
Chr3	680000	681000	-0.133497	-0.0543205
Chr3	681000	682000	-0.483293	-0.3386
Chr3	682000	683000	0.0373725	0.256927
Chr3	683000	684000	-0.0107358	-0.0300897
Chr3	684000	685000	-0.117913	0.0953968
Chr3	685000	686000	-0.0150335	-0.1624
Chr3	686000	687000	-0.059163	-0.0475535
Chr3	687000	688000	-0.372256	-0.351403
Chr3	688000	689000	-0.22717	-0.433658
Chr3	689000	690000	-0.0376344	0.0446088
Chr3	690000	691000	0.0465798	0.0334412
Chr3	691000	692000	0.0479445	-0.0084033
Chr3	692000	693000	-0.0226194	-0.00517676
Chr3	693000	694000	0.135473	0.288442
Chr3	694000	695000	0.104113	0.0863598
Chr3	695000	696000	0.0153018	0.0748873
Chr3	696000	697000	-0.122814	-0.205266
Chr3	697000	698000	-0.26787	-0.218354
Chr3	698000	699000	0.0428578	0.173851
Chr3	699000	700000	0.287364	0.067742
Chr3	700000	701000	0.311866	0.0983317
Chr3	701000	702000	0.155401	0.169284
Chr3	702000	703000	0.285021	0.0977518
Chr3	703000	704000	0.167467	-0.109254
Chr3	704000	705000	0.0355856	-0.338085
Chr3	705000	706000	0.0705529	-0.134912
Chr3	706000	707000	-0.103903	-0.258326
Chr3	707000	708000	-0.0603518	-0.402277
Chr3	708000	709000	-0.18176	-0.172136
Chr3	709000	710000	0.00769229	-0.214664
Chr3	710000	711000	0.232678	0.222692
Chr3	711000	712000	0.193697	-0.0394491
Chr3	712000	713000	0.257576	0.243319
Chr3	713000	714000	0.119798	0.150077
Chr3	714000	715000	0.275384	0.0787848
Chr3	715000	716000	0.349353	0.371718
Chr3	716000	717000	0.17716	0.0331704
Chr3	717000	718000	-0.0858101	-0.238186
Chr3	718000	719000	0.0192558	-0.101066
Chr3	719000	720000	-0.23576	-0.32989
Chr3	720000	721000	-0.00563427	-0.0447326
Chr3	721000	722000	0.22251	-0.00680878
Chr3	722000	723000	0.321471	0.219158
Chr3	723000	724000	-0.00984755	0.194324
Chr3	724000	725000	-0.340866	-0.537445
Chr3	725000	726000	0.0367697	-0.068761
Chr3	726000	727000	-0.0910946	-0.230583
Chr3	727000	728000	-0.139612	0.0784863
Chr3	728000	729000	-0.428062	-0.325491
Chr3	729000	730000	-0.493625	-0.349616
Chr3	730000	731000	-0.381802	-0.509825
Chr3	731000	732000	-0.0885693	-0.235048
Chr3	732000	733000	-0.360652	-0.435188
Chr3	733000	734000	-0.100244	-0.270595
Chr3	734000	735000	-0.0338153	-0.24663
Chr3	735000	736000	-0.0309891	-0.0157936
Chr3	736000	737000	0.155543	0.267401
Chr3	737000	738000	0.0603054	-0.0205641
Chr3	738000	739000	-0.108238	-0.128604
Chr3	739000	740000	-0.112507	-0.19356
Chr3	740000	741000	-0.123308	-0.219544
Chr3	741000	742000	-0.257418	-0.318447
Chr3	742000	743000	-0.015545	-0.021794
Chr3	743000	744000	-0.172867	-0.276694
Chr3	744000	745000	0.0264327	0.0289829
Chr3	745000	746000	0.0562796	0.0317626
Chr3	746000	747000	0.0211732	0.127148
Chr3	747000	748000	0.0872662	0.0593979
Chr3	748000	749000	0.0423607	0.201411
Chr3	749000	750000	0.147439	-0.148747
Chr3	750000	751000	0.0530072	0.0596063
Chr3	751000	752000	0.0122188	-0.0986938
Chr3	752000	753000	-0.0900964	0.035346
Chr3	753000	754000	-0.253292	-0.146456
Chr3	754000	755000	-0.290086	-0.158405
Chr3	755000	756000	-0.172146	-0.18376
Chr3	756000	757000	-0.112983	0.106542
Chr3	757000	758000	-0.0256146	0.126334
Chr3	758000	759000	0.107769	-0.131987
Chr3	759000	760000	-0.121973	-0.247614
Chr3	760000	761000	-0.172015	-0.193168
Chr3	761000	762000	-0.0969451	0.0917193
Chr3	762000	763000	-0.0683231	-0.0605956
Chr3	763000	764000	-0.0603687	0.0671371
Chr3	764000	765000	-0.0915362	-0.113282
Chr3	765000	766000	-0.169208	-0.122679
Chr3	766000	767000	0.029949	0.13077
Chr3	767000	768000	0.233761	0.180762
Chr3	768000	769000	0.275257	0.275439
Chr3	769000	770000	0.304918	0.277801
Chr3	770000	771000	0.245605	0.303029
Chr3	771000	772000	0.238589	0.0447775
Chr3	772000	773000	0.263036	0.111674
Chr3	773000	774000	-0.0329873	0.0758415
Chr3	774000	775000	0.0127934	-0.170929
Chr3	775000	776000	0.141037	-0.21521
Chr3	776000	777000	0.056771	-0.162621
Chr3	777000	778000	-0.157501	-0.286672
Chr3	778000	779000	-0.0586631	-0.163114
Chr3	779000	780000	-0.0266487	0.0158035
Chr3	780000	781000	-0.0246079	-0.0365978
Chr3	781000	782000	-0.313746	-0.081821
Chr3	782000	783000	-0.0451687	-0.0163313
Chr3	783000	784000	0.193396	0.207042
Chr3	784000	785000	0.00852724	0.299945
Chr3	785000	786000	0.00486803	-0.199423
Chr3	786000	787000	-0.176518	-0.351081
Chr3	787000	788000	-0.185003	-0.317624
Chr3	788000	789000	0.0188915	0.0803143
Chr3	789000	790000	0.162179	0.0874183
Chr3	790000	791000	-0.16696	-0.113411
Chr3	791000	792000	-0.0832431	-0.0933948
Chr3	792000	793000	-0.107671	-0.136445
Chr3	793000	794000	-0.0219315	-0.170077
Chr3	794000	795000	0.0720912	0.089802
Chr3	795000	796000	0.200025	0.153676
Chr3	796000	797000	0.188339	0.079111
Chr3	797000	798000	0.303877	0.11299
Chr3	798000	799000	-0.0527599	0.0173368
Chr3	799000	800000	-0.0945391	-0.166812
Chr3	800000	801000	-0.0804093	-0.152195
Chr3	801000	802000	-0.0380712	-0.22235
Chr3	802000	803000	0.0929902	-0.0580358
Chr3	803000	804000	0.0585337	-0.0844883
Chr3	804000	805000	0.147631	0.0587769
Chr3	805000	806000	0.194323	0.0853436
Chr3	806000	807000	0.202269	0.166165
Chr3	807000	808000	0.205038	0.0445412
Chr3	808000	809000	0.389599	0.103247
Chr3	809000	810000	0.322746	0.166178
Chr3	810000	811000	0.0845786	0.0223969
Chr3	811000	812000	-0.104878	-0.322488
Chr3	812000	813000	-0.27713	-0.299443
Chr3	813000	814000	-0.0895889	-0.103495
Chr3	814000	815000	-0.0607733	-0.0675057
Chr3	815000	816000	-0.161206	-0.0942432
Chr3	816000	817000	-0.193816	-0.428165
Chr3	817000	818000	-0.0901106	-0.236061
Chr3	818000	819000	-0.0474722	0.00354931
Chr3	819000	820000	-0.196899	-0.293548
Chr3	820000	821000	-0.495966	-0.762031
Chr3	821000	822000	-0.107752	-0.170159
Chr3	822000	823000	-0.0663728	-0.0769964
Chr3	823000	824000	-0.148093	0.00226037
Chr3	824000	825000	-0.374888	-0.396625
Chr3	825000	826000	-0.509704	-0.52388
Chr3	826000	827000	-0.364496	-0.233507
Chr3	827000	828000	-0.149986	-0.242034
Chr3	828000	829000	-0.0394243	0.00379519
Chr3	829000	830000	0.00633557	-0.0746307
Chr3	830000	831000	0.133033	0.0236739
Chr3	831000	832000	0.0677103	-0.00641428
Chr3	832000	833000	0.15585	0.112693
Chr3	833000	834000	0.293978	0.311486
Chr3	834000	835000	0.252265	0.241686
Chr3	835000	836000	0.00364566	-0.0662759
Chr3	836000	837000	0.248902	0.147643
Chr3	837000	838000	0.14445	0.041385
Chr3	838000	839000	0.0987014	0.0320348
Chr3	839000	840000	-0.0165983	-0.220352
Chr3	840000	841000	-0.353117	-0.232968
Chr3	841000	842000	-0.159235	0.0262234
Chr3	842000	843000	-0.0301256	0.111154
Chr3	843000	844000	-0.140421	-0.08351
Chr3	844000	845000	-0.115662	-0.224111
Chr3	845000	846000	0.0202012	-0.241862
Chr3	846000	847000	-0.0872863	0.127003
Chr3	847000	848000	-0.127759	-0.0346596
Chr3	848000	849000	-0.0281203	-0.0710512
Chr3	849000	850000	-0.0572782	-0.138726
Chr3	850000	851000	-0.3805	-0.59329
Chr3	851000	852000	-0.262371	-0.260235
Chr3	852000	853000	-0.168888	-0.378678
Chr3	853000	854000	0.122466	0.0990959
Chr3	854000	855000	-0.102914	-0.108482
Chr3	855000	856000	-0.315847	-0.369042
Chr3	856000	857000	-0.115007	-0.351311
Chr3	857000	858000	-0.175113	-0.238026
Chr3	858000	859000	-0.0724919	-0.0124766
Chr3	859000	860000	0.152189	0.0849943
Chr3	860000	861000	0.141704	0.205413
Chr3	861000	862000	0.247825	0.163562
Chr3	862000	863000	0.000634835	-0.106631
Chr3	863000	864000	-0.0738272	-0.205356
Chr3	864000	865000	0.0583678	-0.0175481
Chr3	865000	866000	-0.0255548	0.163484
Chr3	866000	867000	0.0755226	0.100209
Chr3	867000	868000	-0.105887	-0.147807
Chr3	868000	869000	-0.220707	-0.230393
Chr3	869000	870000	-0.118121	-0.22458
Chr3	870000	871000	0.00188436	0.172603
Chr3	871000	872000	0.0914639	0.0691058
Chr3	872000	873000	0.0209005	-0.0154291
Chr3	873000	874000	-0.0484541	-0.10263
Chr3	874000	875000	0.244919	0.0955327
Chr3	875000	876000	0.0719276	0.133359
Chr3	876000	877000	0.135311	-0.0734229
Chr3	877000	878000	0.112707	0.0921205
Chr3	878000	879000	0.184738	0.200499
Chr3	879000	880000	0.0705412	0.0852776
Chr3	880000	881000	-0.252892	-0.415212
Chr3	881000	882000	0.0647419	-0.126449
Chr3	882000	883000	0.218939	0.174217
Chr3	883000	884000	0.14312	0.114765
Chr3	884000	885000	0.176512	0.0542474
Chr3	885000	886000	0.0228916	-0.0470239
Chr3	886000	887000	0.0500321	-0.00352276
Chr3	887000	888000	-0.0793656	0.0739172
Chr3	888000	889000	-0.16146	-0.207776
Chr3	889000	890000	-0.0104073	-0.0525431
Chr3	890000	891000	-0.0511571	0.150222
Chr3	891000	892000	0.0321446	0.043365
Chr3	892000	893000	0.0168686	-0.00540274
Chr3	893000	894000	-0.0174586	-0.165568
Chr3	894000	895000	-0.111567	-0.220098
Chr3	895000	896000	-0.130634	-0.280075
Chr3	896000	897000	-0.169136	-0.271629
Chr3	897000	898000	-0.163493	-0.040312
Chr3	898000	899000	-0.0862539	-0.0265479
Chr3	899000	900000	-0.0191925	-0.0224843
Chr3	900000	901000	0.0158319	0.0203412
Chr3	901000	902000	0.17325	-0.0751203
Chr3	902000	903000	0.143049	0.00820954
Chr3	903000	904000	-0.0130982	0.102788
Chr3	904000	905000	0.0733806	-0.135643
Chr3	905000	906000	-0.146175	-0.064078
Chr3	906000	907000	-0.104173	-0.146913
Chr3	907000	908000	-0.267709	-0.319742
Chr3	908000	909000	-0.0976238	-0.345934
Chr3	909000	910000	-0.113704	-0.185454
Chr3	910000	911000	-0.0284536	-0.140395
Chr3	911000	912000	-0.1749	-0.193807
Chr3	912000	913000	-0.0841845	-0.129638
Chr3	913000	914000	-0.404908	-0.242588
Chr3	914000	915000	-0.0560106	-0.265849
Chr3	915000	916000	-0.110506	-0.140281
Chr3	916000	917000	0.0700425	0.162039
Chr3	917000	918000	0.0558858	0.112628
Chr3	918000	919000	0.0718039	0.0319233
Chr3	919000	920000	-0.116084	-0.295243
Chr3	920000	921000	-0.143296	-0.246484
Chr3	921000	922000	0.0442694	-0.1265
Chr3	922000	923000	0.0976054	0.115547
Chr3	923000	924000	0.14971	-0.00482395
Chr3	924000	925000	0.205616	0.266747
Chr3	925000	926000	0.290104	0.472503
Chr3	926000	927000	0.171149	0.206671
Chr3	927000	928000	-0.0130931	-0.0347565
Chr3	928000	929000	0.0912276	0.0187313
Chr3	929000	930000	-0.079416	-0.275438
Chr3	930000	931000	0.16223	0.0941449
Chr3	931000	932000	0.019737	0.162926
Chr3	932000	933000	0.128741	0.0685765
Chr3	933000	934000	0.106588	0.356769
Chr3	934000	935000	0.132375	0.0271243
Chr3	935000	936000	0.0983889	0.0396921
Chr3	936000	937000	0.13887	0.0730863
Chr3	937000	938000	0.118092	0.109747
Chr3	938000	939000	0.0326647	-0.222399
Chr3	939000	940000	-0.446613	-0.279037
Chr3	940000	941000	-0.355424	-0.279764
Chr3	941000	942000	0.124642	0.15861
Chr3	942000	943000	0.0222173	0.292882
Chr3	943000	944000	0.108019	-0.116072
Chr3	944000	945000	0.0833717	0.0784515
Chr3	945000	946000	0.218367	0.194516
Chr3	946000	947000	0.220946	0.211949
Chr3	947000	948000	0.136702	0.18335
Chr3	948000	949000	0.148073	0.354544
Chr3	949000	950000	-0.107415	-0.209637
Chr3	950000	951000	-0.172703	-0.180659
Chr3	951000	952000	-0.208566	-0.253681
Chr3	952000	953000	-0.0256477	-0.0731514
Chr3	953000	954000	0.236353	0.156193
Chr3	954000	955000	0.0319484	0.198568
Chr3	955000	956000	-0.00896451	-0.0380935
Chr3	956000	957000	-0.14737	-0.106233
Chr3	957000	958000	-0.0224085	-0.199925
Chr3	958000	959000	0.167196	0.0444037
Chr3	959000	960000	0.102215	0.016864
Chr3	960000	961000	0.159235	0.0631285
Chr3	961000	962000	-0.0215483	-0.283437
Chr3	962000	963000	-0.341991	-0.368958
Chr3	963000	964000	-0.180742	-0.246551
Chr3	964000	965000	-0.100571	-0.0968876
Chr3	965000	966000	-0.00703257	0.0689863
Chr3	966000	967000	0.0440437	0.0891542
Chr3	967000	968000	-0.0322881	0.0147019
Chr3	968000	969000	0.0693012	-0.0822772
Chr3	969000	970000	0.229222	0.16316
Chr3	970000	971000	0.250807	0.188878
Chr3	971000	972000	0.192594	0.247863
Chr3	972000	973000	0.0838205	0.102518
Chr3	973000	974000	0.0499429	-0.0445979
Chr3	974000	975000	-0.176929	-0.155563
Chr3	975000	976000	-0.0716608	-0.142262
Chr3	976000	977000	-0.164852	-0.0474701
Chr3	977000	978000	0.0747218	-0.135603
Chr3	978000	979000	-0.0347106	0.120372
Chr3	979000	980000	0.113761	0.0881043
Chr3	980000	981000	0.106121	0.150174
Chr3	981000	982000	0.0642883	0.0861492
Chr3	982000	983000	0.0768814	-0.0461414
Chr3	983000	984000	0.0804645	0.141256
Chr3	984000	985000	-0.0348295	0.108842
Chr3	985000	986000	-0.15972	-0.384203
Chr3	986000	987000	-0.213159	-0.0662926
Chr3	987000	988000	-0.142392	-0.24111
Chr3	988000	989000	-0.0347167	-0.089564
Chr3	989000	990000	0.0125707	0.0279202
Chr3	990000	991000	0.175955	0.11373
Chr3	991000	992000	-0.0859247	0.00814895
Chr3	992000	993000	-0.31905	-0.20428
Chr3	993000	994000	-0.231229	-0.333912
Chr3	994000	995000	-0.13427	-0.214434
Chr3	995000	996000	-0.318643	-0.498396
Chr3	996000	997000	-0.416991	-0.326274
Chr3	997000	998000	-0.351128	-0.341516
Chr3	998000	999000	-0.246057	-0.338091
Chr3	999000	1000000	-0.033186	0.0799007
Chr3	1000000	1001000	0.122314	0.0313949
Chr3	1001000	1002000	-0.298468	-0.171576
Chr3	1002000	1003000	-0.231887	-0.400649
Chr3	1003000	1004000	0.080722	-0.0164627
Chr3	1004000	1005000	-0.0346866	-0.163481
Chr3	1005000	1006000	-0.0425369	-0.022783
Chr3	1006000	1007000	0.0753162	-0.0862534
Chr3	1007000	1008000	0.153005	-0.00886528
Chr3	1008000	1009000	0.295048	0.118002
Chr3	1009000	1010000	-0.00440184	-0.170317
Chr3	1010000	1011000	-0.127281	-0.175422
Chr3	1011000	1012000	0.1316	0.283867
Chr3	1012000	1013000	0.263466	0.131984
Chr3	1013000	1014000	-0.0334419	0.0404682
Chr3	1014000	1015000	0.177844	0.168564
Chr3	1015000	1016000	0.0903682	0.1302
Chr3	1016000	1017000	-0.0240851	-0.041948
Chr3	1017000	1018000	-0.325257	-0.158192
Chr3	1018000	1019000	-0.341202	-0.338919
Chr3	1019000	1020000	-0.117968	-0.354804
Chr3	1020000	1021000	-0.0230915	-0.0783691
Chr3	1021000	1022000	-0.0444414	-0.113257
Chr3	1022000	1023000	0.0714886	-0.104242
Chr3	1023000	1024000	-0.00835136	0.0326874
Chr3	1024000	1025000	-0.320102	-0.462635
Chr3	1025000	1026000	-0.207296	-0.380466
Chr3	1026000	1027000	-0.0173913	-0.256279
Chr3	1027000	1028000	0.115391	0.184559
Chr3	1028000	1029000	0.121259	0.111493
Chr3	1029000	1030000	0.109953	0.091838
Chr3	1030000	1031000	-0.125897	-0.0198813
Chr3	1031000	1032000	-0.189648	-0.413583
Chr3	1032000	1033000	-0.0290583	-0.34269
Chr3	1033000	1034000	-0.119901	-0.316488
Chr3	1034000	1035000	-0.497484	-0.54996
Chr3	1035000	1036000	-0.290039	-0.123817
Chr3	1036000	1037000	-0.0530404	0.0286287
Chr3	1037000	1038000	-0.214407	-0.172956
Chr3	1038000	1039000	-0.312466	-0.400007
Chr3	1039000	1040000	-0.350918	-0.376851
Chr3	1040000	1041000	-0.249219	-0.164012
Chr3	1041000	1042000	0.0330679	0.0242693
Chr3	1042000	1043000	0.112483	0.0183107
Chr3	1043000	1044000	0.190322	0.122769
Chr3	1044000	1045000	0.153639	0.216237
Chr3	1045000	1046000	0.220969	0.0962105
Chr3	1046000	1047000	0.113809	0.210692
Chr3	1047000	1048000	-0.153122	4.66113e-05
Chr3	1048000	1049000	0.0488939	0.00726772
Chr3	1049000	1050000	-0.020508	0.261419
Chr3	1050000	1051000	-0.0639021	0.0225742
Chr3	1051000	1052000	-0.130684	-0.191929
Chr3	1052000	1053000	-0.200299	-0.238676
Chr3	1053000	1054000	-0.0323982	-0.158597
Chr3	1054000	1055000	-0.282664	-0.16593
Chr3	1055000	1056000	-0.21703	-0.39056
Chr3	1056000	1057000	-0.469045	-0.261986
Chr3	1057000	1058000	-0.38562	-0.471624
Chr3	1058000	1059000	-0.225981	-0.197552
Chr3	1059000	1060000	-0.250115	-0.271148
Chr3	1060000	1061000	-0.426607	-0.288436
Chr3	1061000	1062000	-0.223921	-0.201359
Chr3	1062000	1063000	-0.308282	-0.456751
Chr3	1063000	1064000	-0.273006	-0.165839
Chr3	1064000	1065000	-0.504452	-0.475819
Chr3	1065000	1066000	-0.466757	-0.426096
Chr3	1066000	1067000	-0.287734	-0.336622
Chr3	1067000	1068000	-0.256315	-0.361809
Chr3	1068000	1069000	-0.31022	-0.167374
Chr3	1069000	1070000	-0.0940934	-0.276212
Chr3	1070000	1071000	-0.256466	-0.6841
Chr3	1071000	1072000	-0.176728	-0.162801
Chr3	1072000	1073000	-0.033372	-0.381938
Chr3	1073000	1074000	-0.384289	-0.38168
Chr3	1074000	1075000	-0.16893	-0.346427
Chr3	1075000	1076000	-0.034576	-0.267905
Chr3	1076000	1077000	-0.183704	-0.0380024
Chr3	1077000	1078000	-0.233736	-0.311583
Chr3	1078000	1079000	-0.0797711	-0.0445528
Chr3	1079000	1080000	0.0434927	-0.193208
Chr3	1080000	1081000	-0.177303	-0.268968
Chr3	1081000	1082000	-0.477354	-0.490399
Chr3	1082000	1083000	-0.226026	-0.415086
Chr3	1083000	1084000	-0.229747	-0.0705766
Chr3	1084000	1085000	-0.253538	-0.233247
Chr3	1085000	1086000	-0.0419392	-0.0457625
Chr3	1086000	1087000	-0.173622	-0.316789
Chr3	1087000	1088000	-0.472087	-0.617197
Chr3	1088000	1089000	-0.116011	-0.0907958
Chr3	1089000	1090000	0.137559	0.158378
Chr3	1090000	1091000	0.124987	0.26051
Chr3	1091000	1092000	0.306852	0.254513
Chr3	1092000	1093000	0.179786	0.282682
Chr3	1093000	1094000	-0.152322	-0.0638859
Chr3	1094000	1095000	-0.0587438	-0.288048
Chr3	1095000	1096000	0.0299242	-0.00638836
Chr3	1096000	1097000	-0.0793763	-0.0206371
Chr3	1097000	1098000	0.0166699	-0.0720053
Chr3	1098000	1099000	0.0868544	-0.190372
Chr3	1099000	1100000	-0.00365767	0.0858118
Chr3	1100000	1101000	0.0626132	-0.156492
Chr3	1101000	1102000	-0.0500862	-0.0984726
Chr3	1102000	1103000	0.00220665	-0.238749
Chr3	1103000	1104000	0.061636	0.134797
Chr3	1104000	1105000	0.152666	0.162732
Chr3	1105000	1106000	0.170917	0.0645695
Chr3	1106000	1107000	-0.0460861	0.12777
Chr3	1107000	1108000	-0.098969	-0.0180507
Chr3	1108000	1109000	-0.0156223	-0.140732
Chr3	1109000	1110000	0.0970099	0.00736442
Chr3	1110000	1111000	0.245592	-0.0921788
Chr3	1111000	1112000	0.139529	0.123129
Chr3	1112000	1113000	0.201631	0.0734617
Chr3	1113000	1114000	-0.0437302	-0.244472
Chr3	1114000	1115000	0.15492	-0.134921
Chr3	1115000	1116000	0.0806964	-0.012013
Chr3	1116000	1117000	-0.00430866	-0.337185
Chr3	1117000	1118000	-0.200183	-0.376672
Chr3	1118000	1119000	-0.295584	-0.529527
Chr3	1119000	1120000	-0.34984	-0.273337
Chr3	1120000	1121000	-0.475814	-0.362
Chr3	1121000	1122000	-0.126237	-0.0974328
Chr3	1122000	1123000	0.15304	0.159384
Chr3	1123000	1124000	0.266671	0.161965
Chr3	1124000	1125000	0.276853	0.28798
Chr3	1125000	1126000	0.058833	0.0748939
Chr3	1126000	1127000	-0.0175445	0.0644612
Chr3	1127000	1128000	-0.0768005	-0.429067
Chr3	1128000	1129000	0.0043596	0.0240077
Chr3	1129000	1130000	0.0264443	-0.113491
Chr3	1130000	1131000	0.0866082	0.0311378
Chr3	1131000	1132000	0.0168681	-0.0429343
Chr3	1132000	1133000	-0.0336398	-0.116018
Chr3	1133000	1134000	0.0526569	0.124639
Chr3	1134000	1135000	-0.0546698	-0.0527478
Chr3	1135000	1136000	-0.25708	-0.236258
Chr3	1136000	1137000	-0.0903528	-0.0384952
Chr3	1137000	1138000	-0.084311	-0.136685
Chr3	1138000	1139000	0.158206	-0.0388798
Chr3	1139000	1140000	0.10268	-0.0207307
Chr3	1140000	1141000	0.109919	0.134319
Chr3	1141000	1142000	-0.119945	-0.275224
Chr3	1142000	1143000	-0.169725	-0.307714
Chr3	1143000	1144000	0.116447	0.114551
Chr3	1144000	1145000	0.0822103	0.30397
Chr3	1145000	1146000	0.192477	0.256303
Chr3	1146000	1147000	0.217001	0.328115
Chr3	1147000	1148000	0.2606	0.4742
Chr3	1148000	1149000	0.200722	0.331079
Chr3	1149000	1150000	0.228101	0.256197
Chr3	1150000	1151000	0.260091	0.144472
Chr3	1151000	1152000	0.0510367	0.228441
Chr3	1152000	1153000	-0.0628707	-0.173246
Chr3	1153000	1154000	-0.0886982	-0.264858
Chr3	1154000	1155000	-0.0797349	-0.117764
Chr3	1155000	1156000	-0.0901509	-0.378587
Chr3	1156000	1157000	-0.262254	-0.416787
Chr3	1157000	1158000	-0.318223	-0.172551
Chr3	1158000	1159000	-0.111119	0.093964
Chr3	1159000	1160000	0.0673801	-0.0254119
Chr3	1160000	1161000	-0.0664419	0.158222
Chr3	1161000	1162000	0.0185513	0.0763782
Chr3	1162000	1163000	0.245888	0.0532191
Chr3	1163000	1164000	0.302882	0.23705
Chr3	1164000	1165000	0.280592	0.325208
Chr3	1165000	1166000	0.0491348	0.0777534
Chr3	1166000	1167000	-0.274538	-0.203548
Chr3	1167000	1168000	-0.199555	-0.221501
Chr3	1168000	1169000	-0.0416073	-0.104785
Chr3	1169000	1170000	0.0932963	0.198284
Chr3	1170000	1171000	-0.0253344	-0.0229978
Chr3	1171000	1172000	-0.200243	-0.348696
Chr3	1172000	1173000	-0.368301	-0.0413278
Chr3	1173000	1174000	-0.0688053	0.00972935
Chr3	1174000	1175000	0.0214652	-0.197255
Chr3	1175000	1176000	-0.228198	-0.13162
Chr3	1176000	1177000	-0.0641147	-0.107778
Chr3	1177000	1178000	-0.136769	-0.00403652
Chr3	1178000	1179000	0.0710507	0.0541586
Chr3	1179000	1180000	0.0446021	0.134637
Chr3	1180000	1181000	-0.0243869	0.022189
Chr3	1181000	1182000	-0.118753	-0.219471
Chr3	1182000	1183000	-0.0877625	-0.194207
Chr3	1183000	1184000	0.0703111	0.0937297
Chr3	1184000	1185000	0.16873	0.240699
Chr3	1185000	1186000	0.12963	0.344738
Chr3	1186000	1187000	-0.107723	-0.060416
Chr3	1187000	1188000	-0.293955	-0.351288
Chr3	1188000	1189000	0.0474721	0.113832
Chr3	1189000	1190000	0.234537	0.119789
Chr3	1190000	1191000	0.0404448	-0.0402496
Chr3	1191000	1192000	-0.36028	-0.324727
Chr3	1192000	1193000	-0.241026	-0.235395
Chr3	1193000	1194000	-0.015123	-0.0901719
Chr3	1194000	1195000	0.0350091	0.115296
Chr3	1195000	1196000	0.0146418	0.193143
Chr3	1196000	1197000	-0.17883	-0.0399478
Chr3	1197000	1198000	-0.0965472	-0.240099
Chr3	1198000	1199000	-0.158319	-0.100342
Chr3	1199000	1200000	-0.0283774	-0.247523
Chr3	1200000	1201000	-0.148128	-0.0863391
Chr3	1201000	1202000	-0.238713	0.0343559
Chr3	1202000	1203000	-0.141645	-0.118097
Chr3	1203000	1204000	-0.0302999	-0.164843
Chr3	1204000	1205000	-0.0345859	0.0441431
Chr3	1205000	1206000	0.12858	-0.0880746
Chr3	1206000	1207000	0.0828883	0.184486
Chr3	1207000	1208000	0.129811	0.0570882
Chr3	1208000	1209000	0.142878	0.232656
Chr3	1209000	1210000	0.0827688	0.160024
Chr3	1210000	1211000	-0.0799469	0.0258153
Chr3	1211000	1212000	0.141341	-0.148639
Chr3	1212000	1213000	0.0515401	-0.296735
Chr3	1213000	1214000	-0.355309	-0.366322
Chr3	1214000	1215000	-0.132414	-0.061389
Chr3	1215000	1216000	-0.105224	-0.062754
Chr3	1216000	1217000	0.0120258	0.0267953
Chr3	1217000	1218000	0.181543	0.0119753
Chr3	1218000	1219000	0.0549413	-0.210223
Chr3	1219000	1220000	0.0389818	-0.0972104
Chr3	1220000	1221000	-0.0865953	-0.296225
Chr3	1221000	1222000	-0.0758635	-0.201497
Chr3	1222000	1223000	-0.238281	-0.275251
Chr3	1223000	1224000	-0.0378294	-0.15307
Chr3	1224000	1225000	-0.101372	-0.0775418
Chr3	1225000	1226000	-0.295671	-0.067161
Chr3	1226000	1227000	-0.357853	-0.350858
Chr3	1227000	1228000	0.117196	0.0669048
Chr3	1228000	1229000	-0.128771	-0.232318
Chr3	1229000	1230000	-0.227374	-0.354821
Chr3	1230000	1231000	-0.0995911	-0.257936
Chr3	1231000	1232000	-0.282039	-0.231284
Chr3	1232000	1233000	-0.10964	-0.197153
Chr3	1233000	1234000	-0.278266	-0.343349
Chr3	1234000	1235000	-0.166986	-0.112199
Chr3	1235000	1236000	0.0350886	0.130674
Chr3	1236000	1237000	0.111667	0.0666354
Chr3	1237000	1238000	-0.10601	-0.0718274
Chr3	1238000	1239000	-0.0513791	0.0109847
Chr3	1239000	1240000	0.0519065	0.0603302
Chr3	1240000	1241000	-0.137955	-0.19118
Chr3	1241000	1242000	-0.401956	-0.267453
Chr3	1242000	1243000	0.0651611	-0.176641
Chr3	1243000	1244000	-0.318387	-0.118542
Chr3	1244000	1245000	-0.0148474	-0.132918
Chr3	1245000	1246000	0.0162539	0.0864271
Chr3	1246000	1247000	-0.172063	-0.277693
Chr3	1247000	1248000	-0.152428	-0.301942
Chr3	1248000	1249000	-0.0956068	-0.0695869
Chr3	1249000	1250000	0.0943599	0.23748
Chr3	1250000	1251000	0.15471	0.25433
Chr3	1251000	1252000	0.164071	0.200274
Chr3	1252000	1253000	-0.0390385	0.0631068
Chr3	1253000	1254000	-0.148076	0.000804976
Chr3	1254000	1255000	-0.228854	-0.253127
Chr3	1255000	1256000	-0.011696	0.0591019
Chr3	1256000	1257000	-0.154346	-0.074745
Chr3	1257000	1258000	-0.276322	-0.353253
Chr3	1258000	1259000	-0.365957	-0.0970389
Chr3	1259000	1260000	-0.0946222	-0.0669777
Chr3	1260000	1261000	-0.291192	-0.345317
Chr3	1261000	1262000	-0.361369	-0.436269
Chr3	1262000	1263000	-0.439014	-0.356812
Chr3	1263000	1264000	-0.0888922	0.0557923
Chr3	1264000	1265000	0.159195	0.114499
Chr3	1265000	1266000	0.132457	0.148052
Chr3	1266000	1267000	-0.0705646	-0.0442209
Chr3	1267000	1268000	-0.43831	-0.296005
Chr3	1268000	1269000	-0.178227	-0.428284
Chr3	1269000	1270000	-0.0776274	-0.0859607
Chr3	1270000	1271000	0.0368966	0.00790147
Chr3	1271000	1272000	-0.0926576	0.15934
Chr3	1272000	1273000	-0.217108	-0.226644
Chr3	1273000	1274000	-0.293621	-0.290822
Chr3	1274000	1275000	-0.0642536	-0.12038
Chr3	1275000	1276000	0.133439	0.198071
Chr3	1276000	1277000	0.184634	0.12832
Chr3	1277000	1278000	0.138864	0.262583
Chr3	1278000	1279000	-0.0994043	-0.173411
Chr3	1279000	1280000	-0.00130235	-0.0908209
Chr3	1280000	1281000	0.297756	0.188513
Chr3	1281000	1282000	0.129915	0.102169
Chr3	1282000	1283000	-0.0502419	-0.147177
Chr3	1283000	1284000	-0.34687	-0.113402
Chr3	1284000	1285000	-0.172735	-0.237894
Chr3	1285000	1286000	-0.0517571	-0.0530493
Chr3	1286000	1287000	-0.246856	-0.582274
Chr3	1287000	1288000	-0.304525	-0.426818
Chr3	1288000	1289000	-0.505449	-0.435773
Chr3	1289000	1290000	-0.54746	-0.501087
Chr3	1290000	1291000	-0.481469	-0.625852
Chr3	1291000	1292000	-0.439459	-0.42649
Chr3	1292000	1293000	-0.347748	-0.250804
Chr3	1293000	1294000	-0.146727	-0.388517
Chr3	1294000	1295000	-0.280418	-0.359263
Chr3	1295000	1296000	-0.263247	-0.396448
Chr3	1296000	1297000	-0.118821	-0.069089
Chr3	1297000	1298000	-0.0565627	0.0144755
Chr3	1298000	1299000	0.192467	0.0937088
Chr3	1299000	1300000	0.126842	-0.0191716
Chr3	1300000	1301000	0.148995	0.0931422
Chr3	1301000	1302000	-0.0369937	0.077707
Chr3	1302000	1303000	-0.188241	-0.472374
Chr3	1303000	1304000	-0.00423371	-0.162956
Chr3	1304000	1305000	-0.0628669	-0.31029
Chr3	1305000	1306000	-0.217527	-0.463585
Chr3	1306000	1307000	-0.0473221	-0.0477647
Chr3	1307000	1308000	-0.0340219	-0.00839435
Chr3	1308000	1309000	-0.0990995	-0.0897205
Chr3	1309000	1310000	-0.134304	-0.0352394
Chr3	1310000	1311000	-0.164212	-0.247816
Chr3	1311000	1312000	-0.0271584	-0.304575
Chr3	1312000	1313000	-0.130411	-0.151507
Chr3	1313000	1314000	-0.149758	-0.365125
Chr3	1314000	1315000	-0.196139	-0.243413
Chr3	1315000	1316000	-0.201881	-0.368458
Chr3	1316000	1317000	-0.162591	-0.351031
Chr3	1317000	1318000	-0.30921	-0.408317
Chr3	1318000	1319000	-0.0734332	-0.0073241
Chr3	1319000	1320000	0.0769661	0.103751
Chr3	1320000	1321000	0.126396	0.188976
Chr3	1321000	1322000	0.14669	0.212265
Chr3	1322000	1323000	0.208226	0.275245
Chr3	1323000	1324000	0.332879	0.211997
Chr3	1324000	1325000	0.164771	0.0407588
Chr3	1325000	1326000	-0.065993	-0.328135
Chr3	1326000	1327000	-0.282232	-0.471115
Chr3	1327000	1328000	-0.233327	-0.245612
Chr3	1328000	1329000	0.0935048	0.0680032
Chr3	1329000	1330000	-0.0899102	-0.123214
Chr3	1330000	1331000	-0.269729	-0.186516
Chr3	1331000	1332000	0.144012	0.114969
Chr3	1332000	1333000	0.301424	0.447141
Chr3	1333000	1334000	0.299579	0.165335
Chr3	1334000	1335000	0.360688	0.182336
Chr3	1335000	1336000	0.012571	-0.239693
Chr3	1336000	1337000	-0.237659	-0.408861
Chr3	1337000	1338000	-0.321687	-0.178831
Chr3	1338000	1339000	0.048339	0.0916795
Chr3	1339000	1340000	-0.00510176	-0.0164416
Chr3	1340000	1341000	-0.139458	-0.158359
Chr3	1341000	1342000	-0.268881	-0.491597
Chr3	1342000	1343000	-0.296458	-0.213583
Chr3	1343000	1344000	-0.102754	-0.167486
Chr3	1344000	1345000	-0.0975915	-0.217221
Chr3	1345000	1346000	0.0500922	0.0204059
Chr3	1346000	1347000	-0.0144711	-0.0748849
Chr3	1347000	1348000	-0.367721	-0.368417
Chr3	1348000	1349000	-0.00150169	-0.0732451
Chr3	1349000	1350000	0.056168	0.0417995
Chr3	1350000	1351000	0.00189942	0.0688738
Chr3	1351000	1352000	-0.109288	-0.207314
Chr3	1352000	1353000	-0.142533	-0.327771
Chr3	1353000	1354000	-0.138058	-0.0862368
Chr3	1354000	1355000	-0.281608	-0.362453
Chr3	1355000	1356000	-0.363913	-0.522706
Chr3	1356000	1357000	-0.129459	-0.360775
Chr3	1357000	1358000	-0.145865	-0.319299
Chr3	1358000	1359000	-0.107711	-0.12848
Chr3	1359000	1360000	-0.192977	-0.420052
Chr3	1360000	1361000	-0.275235	-0.366039
Chr3	1361000	1362000	-0.253818	-0.377753
Chr3	1362000	1363000	-0.166002	-0.387185
Chr3	1363000	1364000	-0.467003	-0.673496
Chr3	1364000	1365000	-0.224913	-0.158902
Chr3	1365000	1366000	-0.171345	-0.290384
Chr3	1366000	1367000	-0.0988031	-0.058962
Chr3	1367000	1368000	0.214809	0.161748
Chr3	1368000	1369000	-0.0869488	-0.00299106
Chr3	1369000	1370000	-0.196038	-0.217987
Chr3	1370000	1371000	-0.401902	-0.375864
Chr3	1371000	1372000	-0.374159	-0.638819
Chr3	1372000	1373000	0.116531	-0.196588
Chr3	1373000	1374000	0.00957968	0.02496
Chr3	1374000	1375000	0.148907	0.0470681
Chr3	1375000	1376000	0.169871	0.140028
Chr3	1376000	1377000	0.00974936	0.121915
Chr3	1377000	1378000	0.117049	0.079122
Chr3	1378000	1379000	0.186424	0.0770607
Chr3	1379000	1380000	0.273651	0.107208
Chr3	1380000	1381000	0.237593	0.283906
Chr3	1381000	1382000	0.247774	0.287121
Chr3	1382000	1383000	-0.128105	0.146478
Chr3	1383000	1384000	0.0886152	0.105375
Chr3	1384000	1385000	0.118376	-0.0528427
Chr3	1385000	1386000	-0.18769	-0.216839
Chr3	1386000	1387000	-0.00691332	-0.0382948
Chr3	1387000	1388000	-0.0452653	0.0105947
Chr3	1388000	1389000	-0.0454607	-0.36951
Chr3	1389000	1390000	-0.32618	-0.343577
Chr3	1390000	1391000	-0.0727902	-0.0934185
Chr3	1391000	1392000	0.125812	0.0256756
Chr3	1392000	1393000	-0.0511156	0.0126365
Chr3	1393000	1394000	0.121532	0.15309
Chr3	1394000	1395000	0.164173	0.0907012
Chr3	1395000	1396000	0.0951343	-0.00581125
Chr3	1396000	1397000	-0.0400904	-0.142633
Chr3	1397000	1398000	-0.0691619	-0.312366
Chr3	1398000	1399000	0.100178	0.220557
Chr3	1399000	1400000	0.0620858	0.102234
Chr3	1400000	1401000	0.0670631	0.0622056
Chr3	1401000	1402000	0.146811	0.089851
Chr3	1402000	1403000	0.186233	0.187138
Chr3	1403000	1404000	0.175169	0.308891
Chr3	1404000	1405000	0.0880401	0.140889
Chr3	1405000	1406000	0.10604	0.0736383
Chr3	1406000	1407000	-0.064344	0.0876107
Chr3	1407000	1408000	-0.0405318	0.0216435
Chr3	1408000	1409000	-0.0884294	-0.115888
Chr3	1409000	1410000	0.183065	0.0490368
Chr3	1410000	1411000	-0.155494	-0.0933075
Chr3	1411000	1412000	-0.113513	-0.231391
Chr3	1412000	1413000	-0.0578861	-0.211475
Chr3	1413000	1414000	0.102963	-0.0934544
Chr3	1414000	1415000	-0.0611376	-0.0391954
Chr3	1415000	1416000	-0.230339	-0.381032
Chr3	1416000	1417000	-0.0846857	-0.25002
Chr3	1417000	1418000	0.0962531	-0.125175
Chr3	1418000	1419000	0.16689	0.127161
Chr3	1419000	1420000	-0.178516	-0.171299
Chr3	1420000	1421000	-0.229029	-0.270511
Chr3	1421000	1422000	-0.272656	-0.303849
Chr3	1422000	1423000	-0.0756153	-0.407582
Chr3	1423000	1424000	-0.261098	-0.208919
Chr3	1424000	1425000	-0.187321	-0.102586
Chr3	1425000	1426000	0.0130923	0.0315917
Chr3	1426000	1427000	0.0588134	0.0190067
Chr3	1427000	1428000	-0.0153766	0.247746
Chr3	1428000	1429000	-0.27633	-0.236531
Chr3	1429000	1430000	-0.223616	-0.386496
Chr3	1430000	1431000	-0.285042	-0.223586
Chr3	1431000	1432000	-0.462306	-0.319653
Chr3	1432000	1433000	-0.0760318	-0.0146247
Chr3	1433000	1434000	-3.21634e-05	0.151045
Chr3	1434000	1435000	-0.0163657	-0.0430349
Chr3	1435000	1436000	-0.201957	-0.18892
Chr3	1436000	1437000	-0.0169578	-0.16519
Chr3	1437000	1438000	0.0947405	-0.0149559
Chr3	1438000	1439000	0.0335867	0.0202513
Chr3	1439000	1440000	0.0617872	0.0131218
Chr3	1440000	1441000	-0.0605174	-0.195261
Chr3	1441000	1442000	-0.186321	-0.237279
Chr3	1442000	1443000	0.027831	-0.0966418
Chr3	1443000	1444000	-0.0528216	-0.0325604
Chr3	1444000	1445000	-0.0730139	0.0463873
Chr3	1445000	1446000	-0.307068	-0.425031
Chr3	1446000	1447000	-0.179027	-0.199711
Chr3	1447000	1448000	-0.220988	-0.229033
Chr3	1448000	1449000	-0.115978	-0.339382
Chr3	1449000	1450000	0.0182272	-0.310581
Chr3	1450000	1451000	0.0266845	-0.27174
Chr3	1451000	1452000	0.00949609	-0.123812
Chr3	1452000	1453000	-0.149039	-0.0958009
Chr3	1453000	1454000	-0.184337	-0.18323
Chr3	1454000	1455000	-0.167814	-0.23204
Chr3	1455000	1456000	-0.390952	-0.482018
Chr3	1456000	1457000	-0.32248	-0.448616
Chr3	1457000	1458000	-0.260191	-0.215137
Chr3	1458000	1459000	-0.180664	-0.387643
Chr3	1459000	1460000	-0.222291	-0.316492
Chr3	1460000	1461000	-0.51698	-0.596338
Chr3	1461000	1462000	-0.433482	-0.711613
Chr3	1462000	1463000	-0.449488	-0.616336
Chr3	1463000	1464000	-0.345091	-0.510415
Chr3	1464000	1465000	-0.370127	-0.49207
Chr3	1465000	1466000	-0.404242	-0.28178
Chr3	1466000	1467000	-0.200134	-0.444662
Chr3	1467000	1468000	-0.205148	-0.0983122
Chr3	1468000	1469000	0.102449	0.0176262
Chr3	1469000	1470000	0.134095	0.0859301
Chr3	1470000	1471000	-0.0871164	-0.0551087
Chr3	1471000	1472000	0.0851974	-0.0823373
Chr3	1472000	1473000	0.279022	0.135354
Chr3	1473000	1474000	0.203444	0.169829
Chr3	1474000	1475000	0.178173	0.171054
Chr3	1475000	1476000	-0.0143633	0.0439546
Chr3	1476000	1477000	-0.257378	-0.197999
Chr3	1477000	1478000	-0.617426	-0.434782
Chr3	1478000	1479000	-0.552713	-0.618958
Chr3	1479000	1480000	-0.3332	-0.530653
Chr3	1480000	1481000	-0.217769	-0.370816
Chr3	1481000	1482000	-0.0756965	-0.285958
Chr3	1482000	1483000	-0.275872	-0.341496
Chr3	1483000	1484000	-0.117052	-0.290234
Chr3	1484000	1485000	-0.204808	-0.383987
Chr3	1485000	1486000	-0.323159	-0.458525
Chr3	1486000	1487000	-0.38994	-0.296149
Chr3	1487000	1488000	-0.301224	-0.20561
Chr3	1488000	1489000	-0.267776	-0.272685
Chr3	1489000	1490000	-0.636785	-0.552733
Chr3	1490000	1491000	-0.527199	-0.570283
Chr3	1491000	1492000	-0.237359	-0.265794
Chr3	1492000	1493000	-0.324473	-0.293348
Chr3	1493000	1494000	0.0496187	-0.27506
Chr3	1494000	1495000	-0.115624	-0.0586622
Chr3	1495000	1496000	-0.0968925	-0.212033
Chr3	1496000	1497000	-0.100105	-0.117266
Chr3	1497000	1498000	0.227716	0.0631747
Chr3	1498000	1499000	-0.0308688	-0.0503613
Chr3	1499000	1500000	-0.146922	-0.04824
Chr3	1500000	1501000	0.142778	0.00404824
Chr3	1501000	1502000	0.0799182	0.0970005
Chr3	1502000	1503000	-0.212861	-0.216446
Chr3	1503000	1504000	-0.00686983	0.0788841
Chr3	1504000	1505000	-0.190961	-0.169263
Chr3	1505000	1506000	-0.190701	-0.159037
Chr3	1506000	1507000	-0.178462	-0.118682
Chr3	1507000	1508000	-0.0469805	0.152592
Chr3	1508000	1509000	-0.140726	0.0465908
Chr3	1509000	1510000	0.0657846	0.0146741
Chr3	1510000	1511000	0.239337	0.298644
Chr3	1511000	1512000	0.272153	0.337689
Chr3	1512000	1513000	0.466209	0.390826
Chr3	1513000	1514000	0.11268	0.175786
Chr3	1514000	1515000	-0.0919452	-0.0917254
Chr3	1515000	1516000	-0.203971	-0.261172
Chr3	1516000	1517000	-0.279717	-0.436376
Chr3	1517000	1518000	-0.139831	-0.235087
Chr3	1518000	1519000	0.0550657	0.32877
Chr3	1519000	1520000	0.285926	0.139907
Chr3	1520000	1521000	0.240823	0.0686011
Chr3	1521000	1522000	-0.0464602	-0.0801308
Chr3	1522000	1523000	0.139972	0.041068
Chr3	1523000	1524000	-0.0882269	0.0181029
Chr3	1524000	1525000	0.0760393	0.166619
Chr3	1525000	1526000	-0.116218	-0.126807
Chr3	1526000	1527000	-0.0905317	-0.0328119
Chr3	1527000	1528000	0.172525	0.13407
Chr3	1528000	1529000	0.136435	0.124533
Chr3	1529000	1530000	-0.0390834	0.097658
Chr3	1530000	1531000	-0.0307373	0.0207568
Chr3	1531000	1532000	-0.154207	-0.180831
Chr3	1532000	1533000	-0.183782	-0.334004
Chr3	1533000	1534000	-0.220704	-0.364691
Chr3	1534000	1535000	-0.134039	-0.212426
Chr3	1535000	1536000	-0.0585303	-0.109921
Chr3	1536000	1537000	-0.048106	0.0232463
Chr3	1537000	1538000	-0.0552491	-0.138694
Chr3	1538000	1539000	-0.00789305	-0.18002
Chr3	1539000	1540000	-0.187292	-0.281612
Chr3	1540000	1541000	-0.0926335	-0.162497
Chr3	1541000	1542000	0.0440852	-0.0554232
Chr3	1542000	1543000	0.164041	0.0437962
Chr3	1543000	1544000	0.251626	0.0822733
Chr3	1544000	1545000	0.218629	0.136352
Chr3	1545000	1546000	0.340852	0.264173
Chr3	1546000	1547000	0.265418	0.227248
Chr3	1547000	1548000	0.138054	0.143749
Chr3	1548000	1549000	0.0540219	0.0216362
Chr3	1549000	1550000	0.0420719	0.128207
Chr3	1550000	1551000	-0.179103	0.220714
Chr3	1551000	1552000	-0.130664	-0.336552
Chr3	1552000	1553000	-0.0572386	-0.149471
Chr3	1553000	1554000	-0.0647717	-0.0285408
Chr3	1554000	1555000	-0.276454	-0.126828
Chr3	1555000	1556000	-0.161335	-0.111906
Chr3	1556000	1557000	0.0308765	0.191378
Chr3	1557000	1558000	0.150807	0.112719
Chr3	1558000	1559000	0.283737	0.127285
Chr3	1559000	1560000	0.130034	0.174275
Chr3	1560000	1561000	0.121874	-0.0763405
Chr3	1561000	1562000	0.0526936	-0.133566
Chr3	1562000	1563000	-0.287173	-0.384199
Chr3	1563000	1564000	-0.0947456	-0.0161833
Chr3	1564000	1565000	0.037192	-0.132076
Chr3	1565000	1566000	-0.0108816	0.0500681
Chr3	1566000	1567000	0.157684	0.113513
Chr3	1567000	1568000	0.00353759	-0.0948251
Chr3	1568000	1569000	0.107954	0.208105
Chr3	1569000	1570000	0.248605	0.283088
Chr3	1570000	1571000	0.280606	0.20275
Chr3	1571000	1572000	-0.232341	-0.322951
Chr3	1572000	1573000	-0.118073	-0.145482
Chr3	1573000	1574000	0.203666	0.090675
Chr3	1574000	1575000	0.317501	0.193793
Chr3	1575000	1576000	0.241713	0.166624
Chr3	1576000	1577000	0.183936	0.137834
Chr3	1577000	1578000	0.207291	0.23012
Chr3	1578000	1579000	0.101138	0.0567483
Chr3	1579000	1580000	0.177517	-0.0308631
Chr3	1580000	1581000	0.194802	0.0696461
Chr3	1581000	1582000	0.231742	0.0193166
Chr3	1582000	1583000	-0.138746	-0.139147
Chr3	1583000	1584000	0.00794357	-0.128884
Chr3	1584000	1585000	-0.108517	-0.0647
Chr3	1585000	1586000	-0.0714878	-0.213026
Chr3	1586000	1587000	0.10292	0.0553426
Chr3	1587000	1588000	0.173683	0.115949
Chr3	1588000	1589000	0.0571682	0.101987
Chr3	1589000	1590000	-0.197664	-0.0976538
Chr3	1590000	1591000	-0.344087	-0.464462
Chr3	1591000	1592000	-0.615882	-0.621143
Chr3	1592000	1593000	-0.187463	-0.350062
Chr3	1593000	1594000	-0.285969	-0.265213
Chr3	1594000	1595000	-0.303818	-0.197273
Chr3	1595000	1596000	-0.221872	-0.281194
Chr3	1596000	1597000	-0.113553	-0.151263
Chr3	1597000	1598000	0.0731633	-0.139535
Chr3	1598000	1599000	-0.0898862	-0.290986
Chr3	1599000	1600000	-0.0552941	-0.0775607
Chr3	1600000	1601000	0.0318872	0.123424
Chr3	1601000	1602000	-0.151653	-0.0822207
Chr3	1602000	1603000	-0.266872	-0.216926
Chr3	1603000	1604000	-0.281671	-0.235919
Chr3	1604000	1605000	-0.187387	-0.323732
Chr3	1605000	1606000	0.0315305	0.0900831
Chr3	1606000	1607000	0.0746188	0.213574
Chr3	1607000	1608000	0.0558284	0.0593952
Chr3	1608000	1609000	-0.0701451	-0.189824
Chr3	1609000	1610000	-0.443515	-0.444331
Chr3	1610000	1611000	-0.418783	-0.499631
Chr3	1611000	1612000	0.00272815	-0.262869
Chr3	1612000	1613000	-0.0161312	-0.262415
Chr3	1613000	1614000	-0.151034	0.176229
Chr3	1614000	1615000	-0.239251	-0.208444
Chr3	1615000	1616000	0.0450414	-0.0313714
Chr3	1616000	1617000	-0.0297367	-0.106378
Chr3	1617000	1618000	-0.216261	0.0321135
Chr3	1618000	1619000	-0.12485	-0.133419
Chr3	1619000	1620000	-0.275834	0.0146552
Chr3	1620000	1621000	-0.198763	-0.392013
Chr3	1621000	1622000	-0.195659	-0.262218
Chr3	1622000	1623000	-0.166968	-0.224247
Chr3	1623000	1624000	0.141387	0.0432203
Chr3	1624000	1625000	0.128696	0.00202927
Chr3	1625000	1626000	0.282089	0.206227
Chr3	1626000	1627000	0.198741	0.0442845
Chr3	1627000	1628000	0.164999	0.117063
Chr3	1628000	1629000	0.109109	-0.0281266
Chr3	1629000	1630000	-0.0287375	-0.145131
Chr3	1630000	1631000	0.200011	-0.1262
Chr3	1631000	1632000	0.044202	-0.155164
Chr3	1632000	1633000	-0.143854	-0.0696053
Chr3	1633000	1634000	-0.0365143	0.0439917
Chr3	1634000	1635000	-0.217876	-0.283491
Chr3	1635000	1636000	-0.195526	-0.221924
Chr3	1636000	1637000	-0.197352	-0.238671
Chr3	1637000	1638000	0.000492132	0.0285144
Chr3	1638000	1639000	0.156096	0.0952877
Chr3	1639000	1640000	0.215747	0.229537
Chr3	1640000	1641000	0.370665	0.0910223
Chr3	1641000	1642000	0.0788176	0.175185
Chr3	1642000	1643000	0.0982103	-0.121474
Chr3	1643000	1644000	-0.142559	-0.0188197
Chr3	1644000	1645000	-0.134539	-0.246272
Chr3	1645000	1646000	-0.106246	-0.166477
Chr3	1646000	1647000	0.216368	-0.0005309
Chr3	1647000	1648000	0.162433	0.149586
Chr3	1648000	1649000	-0.0031346	-0.0570009
Chr3	1649000	1650000	-0.218526	-0.0644749
Chr3	1650000	1651000	0.0916708	0.0477931
Chr3	1651000	1652000	0.159585	0.0607629
Chr3	1652000	1653000	-0.155302	0.0618519
Chr3	1653000	1654000	-0.408458	-0.360555
Chr3	1654000	1655000	-0.350252	-0.437154
Chr3	1655000	1656000	-0.266528	-0.193304
Chr3	1656000	1657000	-0.114565	-0.0692993
Chr3	1657000	1658000	-0.103263	-0.172368
Chr3	1658000	1659000	-0.0517026	0.0569898
Chr3	1659000	1660000	-0.213569	-0.249323
Chr3	1660000	1661000	0.0591221	0.0416457
Chr3	1661000	1662000	0.19077	0.0257333
Chr3	1662000	1663000	0.204432	0.280233
Chr3	1663000	1664000	0.194	0.187769
Chr3	1664000	1665000	0.139616	0.122683
Chr3	1665000	1666000	0.172024	0.0294895
Chr3	1666000	1667000	0.178225	-0.0190052
Chr3	1667000	1668000	0.152966	0.0960357
Chr3	1668000	1669000	0.071716	-0.0108818
Chr3	1669000	1670000	0.0190966	-0.0502201
Chr3	1670000	1671000	-0.0899924	-0.0712217
Chr3	1671000	1672000	-0.15028	-0.0364745
Chr3	1672000	1673000	-0.136977	-0.463111
Chr3	1673000	1674000	0.0113705	0.00509847
Chr3	1674000	1675000	-0.236071	-0.230526
Chr3	1675000	1676000	-0.172431	-0.338589
Chr3	1676000	1677000	-0.192624	-0.0749302
Chr3	1677000	1678000	-0.197609	-0.337001
Chr3	1678000	1679000	-0.138981	-0.206685
Chr3	1679000	1680000	-0.166376	-0.330756
Chr3	1680000	1681000	-0.190916	-0.198488
Chr3	1681000	1682000	-0.101125	-0.174056
Chr3	1682000	1683000	-0.0553882	-0.339833
Chr3	1683000	1684000	-0.203243	-0.381436
Chr3	1684000	1685000	-0.212213	-0.308383
Chr3	1685000	1686000	-0.398914	-0.244808
Chr3	1686000	1687000	-0.076642	-0.106427
Chr3	1687000	1688000	0.150717	0.209354
Chr3	1688000	1689000	0.256524	0.261675
Chr3	1689000	1690000	0.251449	0.203873
Chr3	1690000	1691000	0.29545	0.408823
Chr3	1691000	1692000	0.134503	0.0989747
Chr3	1692000	1693000	0.0220594	0.070916
Chr3	1693000	1694000	0.216449	0.192859
Chr3	1694000	1695000	0.119018	-0.0947584
Chr3	1695000	1696000	0.0755128	-0.108679
Chr3	1696000	1697000	0.190219	0.0349966
Chr3	1697000	1698000	0.128419	0.0982566
Chr3	1698000	1699000	0.136319	0.0567958
Chr3	1699000	1700000	0.323778	0.238781
Chr3	1700000	1701000	0.327569	0.36547
Chr3	1701000	1702000	0.263771	0.354276
Chr3	1702000	1703000	0.0378859	0.0711713
Chr3	1703000	1704000	0.0318605	0.0708601
Chr3	1704000	1705000	0.0630316	0.0336971
Chr3	1705000	1706000	0.179202	0.110955
Chr3	1706000	1707000	0.187563	0.204679
Chr3	1707000	1708000	-0.0539817	-0.112495
Chr3	1708000	1709000	-0.208752	-0.193345
Chr3	1709000	1710000	0.264905	0.177185
Chr3	1710000	1711000	0.20622	0.155506
Chr3	1711000	1712000	0.233166	-0.0385269
Chr3	1712000	1713000	0.192644	0.0443518
Chr3	1713000	1714000	0.103823	0.0582421
Chr3	1714000	1715000	0.214987	0.321707
Chr3	1715000	1716000	0.297765	0.159524
Chr3	1716000	1717000	0.196154	0.401622
Chr3	1717000	1718000	0.358266	0.279606
Chr3	1718000	1719000	0.287063	0.284805
Chr3	1719000	1720000	0.00490551	0.125073
Chr3	1720000	1721000	0.0292218	0.0986005
Chr3	1721000	1722000	0.108494	0.0833546
Chr3	1722000	1723000	0.209589	0.0836331
Chr3	1723000	1724000	0.200327	0.162581
Chr3	1724000	1725000	0.0220584	-0.143295
Chr3	1725000	1726000	-0.269808	-0.206657
Chr3	1726000	1727000	-0.222654	-0.335495
Chr3	1727000	1728000	-0.430646	-0.564056
Chr3	1728000	1729000	-0.319181	-0.413849
Chr3	1729000	1730000	-0.150049	-0.164705
Chr3	1730000	1731000	-0.0219432	-0.123327
Chr3	1731000	1732000	-0.087195	-0.174439
Chr3	1732000	1733000	-0.219003	-0.109812
Chr3	1733000	1734000	0.17938	0.089236
Chr3	1734000	1735000	0.195419	0.275649
Chr3	1735000	1736000	-0.0209937	-0.186973
Chr3	1736000	1737000	-0.129578	-0.109189
Chr3	1737000	1738000	-0.0307816	-0.110105
Chr3	1738000	1739000	-0.111634	-0.15591
Chr3	1739000	1740000	-0.237684	-0.346211
Chr3	1740000	1741000	-0.568044	-0.644907
Chr3	1741000	1742000	-0.426698	-0.462671
Chr3	1742000	1743000	-0.114653	-0.139816
Chr3	1743000	1744000	-0.0568386	-0.0682856
Chr3	1744000	1745000	-0.0635651	0.00712928
Chr3	1745000	1746000	-0.0213676	-0.303153
Chr3	1746000	1747000	-0.246674	-0.421979
Chr3	1747000	1748000	-0.0767745	-0.0316802
Chr3	1748000	1749000	-0.124959	-0.0978814
Chr3	1749000	1750000	-0.0180332	0.207948
Chr3	1750000	1751000	0.02441	0.0901955
Chr3	1751000	1752000	0.0341869	-0.0135524
Chr3	1752000	1753000	0.131973	0.0801969
Chr3	1753000	1754000	-0.240438	-0.557185
Chr3	1754000	1755000	-0.218162	-0.347162
Chr3	1755000	1756000	-0.356549	-0.292449
Chr3	1756000	1757000	-0.573605	-0.343676
Chr3	1757000	1758000	-0.228251	-0.301391
Chr3	1758000	1759000	-0.268753	-0.291717
Chr3	1759000	1760000	-0.29896	-0.25283
Chr3	1760000	1761000	-0.176945	-0.15469
Chr3	1761000	1762000	-0.0798059	0.04271
Chr3	1762000	1763000	-0.0538834	0.0146394
Chr3	1763000	1764000	-0.0944308	-0.21775
Chr3	1764000	1765000	0.00791365	-0.0146418
Chr3	1765000	1766000	0.0142797	-0.0176365
Chr3	1766000	1767000	-0.135257	-0.0310776
Chr3	1767000	1768000	-0.176318	-0.00949623
Chr3	1768000	1769000	-0.0334935	-0.0132599
Chr3	1769000	1770000	-0.0862117	-0.0422049
Chr3	1770000	1771000	-0.0357465	-0.0973857
Chr3	1771000	1772000	-0.107402	-0.234287
Chr3	1772000	1773000	-0.163227	-0.288348
Chr3	1773000	1774000	-0.0817341	-0.17597
Chr3	1774000	1775000	-0.164803	-0.208953
Chr3	1775000	1776000	-0.193994	0.00633195
Chr3	1776000	1777000	-0.295979	-0.306697
Chr3	1777000	1778000	-0.115389	-0.234324
Chr3	1778000	1779000	-0.0971325	-0.308868
Chr3	1779000	1780000	-0.244115	-0.572673
Chr3	1780000	1781000	-0.291353	-0.180998
Chr3	1781000	1782000	-0.0521321	-0.0379496
Chr3	1782000	1783000	0.0860106	0.13959
Chr3	1783000	1784000	0.210887	0.0666634
Chr3	1784000	1785000	0.163269	0.0299955
Chr3	1785000	1786000	0.205827	0.0610242
Chr3	1786000	1787000	0.142773	0.20527
Chr3	1787000	1788000	0.0570798	0.100554
Chr3	1788000	1789000	-0.0640138	-0.0897838
Chr3	1789000	1790000	-0.154811	-0.168824
Chr3	1790000	1791000	-0.12438	-0.178462
Chr3	1791000	1792000	-0.384399	-0.220478
Chr3	1792000	1793000	-0.0682358	0.0137521
Chr3	1793000	1794000	-0.14979	-0.0123426
Chr3	1794000	1795000	0.0440292	-0.0809294
Chr3	1795000	1796000	0.0721697	0.0208587
Chr3	1796000	1797000	0.223921	0.276863
Chr3	1797000	1798000	0.0864803	0.205833
Chr3	1798000	1799000	0.034728	0.00538275
Chr3	1799000	1800000	-0.204101	-0.194447
Chr3	1800000	1801000	-0.0109599	-0.0536147
Chr3	1801000	1802000	0.343095	0.17853
Chr3	1802000	1803000	0.24299	0.18931
Chr3	1803000	1804000	0.229727	0.223117
Chr3	1804000	1805000	0.274846	0.0848198
Chr3	1805000	1806000	0.0265948	0.0121667
Chr3	1806000	1807000	-0.029201	-0.436365
Chr3	1807000	1808000	-0.0286254	-0.282173
Chr3	1808000	1809000	0.0596005	0.106273
Chr3	1809000	1810000	0.13873	0.20894
Chr3	1810000	1811000	0.0064389	-0.145184
Chr3	1811000	1812000	0.021282	0.145304
Chr3	1812000	1813000	0.00307059	-0.0386292
Chr3	1813000	1814000	-0.0355549	-0.0184543
Chr3	1814000	1815000	0.0248882	0.0423078
Chr3	1815000	1816000	-0.0150792	-0.0590648
Chr3	1816000	1817000	-0.21217	-0.0553297
Chr3	1817000	1818000	-0.17386	-0.204222
Chr3	1818000	1819000	-0.0378473	-0.147466
Chr3	1819000	1820000	0.109144	-0.0645731
Chr3	1820000	1821000	0.299222	0.229978
Chr3	1821000	1822000	0.224654	0.201264
Chr3	1822000	1823000	-0.0971391	-0.164281
Chr3	1823000	1824000	-0.207357	-0.214021
Chr3	1824000	1825000	-0.092148	-0.22286
Chr3	1825000	1826000	-0.235741	-0.0643204
Chr3	1826000	1827000	-0.0275449	0.0192644
Chr3	1827000	1828000	-0.174803	-0.0252079
Chr3	1828000	1829000	-0.139362	-0.193537
Chr3	1829000	1830000	-0.33804	-0.288548
Chr3	1830000	1831000	-0.159838	-0.102907
Chr3	1831000	1832000	-0.114053	-0.157061
Chr3	1832000	1833000	-0.189037	-0.241193
Chr3	1833000	1834000	-0.150385	-0.26638
Chr3	1834000	1835000	-0.269405	-0.234024
Chr3	1835000	1836000	-0.0528816	-0.10128
Chr3	1836000	1837000	-0.138255	-0.213155
Chr3	1837000	1838000	-0.340026	-0.283634
Chr3	1838000	1839000	-0.408827	-0.541957
Chr3	1839000	1840000	-0.226787	-0.566412
Chr3	1840000	1841000	-0.163709	-0.243881
Chr3	1841000	1842000	-0.173374	-0.23819
Chr3	1842000	1843000	-0.158612	-0.227104
Chr3	1843000	1844000	-0.220321	-0.280189
Chr3	1844000	1845000	0.00990207	-0.20074
Chr3	1845000	1846000	-0.0433483	0.159124
Chr3	1846000	1847000	0.203779	0.0988547
Chr3	1847000	1848000	0.0262089	-0.0171067
Chr3	1848000	1849000	-0.168549	-0.542777
Chr3	1849000	1850000	-0.247831	-0.276282
Chr3	1850000	1851000	-0.211255	-0.279329
Chr3	1851000	1852000	-0.090966	-0.139805
Chr3	1852000	1853000	-0.101699	-0.171732
Chr3	1853000	1854000	-0.315521	-0.206098
Chr3	1854000	1855000	-0.234662	-0.216794
Chr3	1855000	1856000	-0.240469	-0.114904
Chr3	1856000	1857000	-0.0255754	-0.0415665
Chr3	1857000	1858000	0.0167387	0.0137087
Chr3	1858000	1859000	-0.213054	-0.0970972
Chr3	1859000	1860000	0.00704522	-0.00903599
Chr3	1860000	1861000	-0.0558879	-0.138413
Chr3	1861000	1862000	0.0265049	-0.0816364
Chr3	1862000	1863000	-0.152881	-0.205679
Chr3	1863000	1864000	-0.416078	-0.432962
Chr3	1864000	1865000	-0.243421	-0.235864
Chr3	1865000	1866000	0.119326	-0.0147685
Chr3	1866000	1867000	0.140727	0.0512371
Chr3	1867000	1868000	-0.131147	-0.425097
Chr3	1868000	1869000	-0.255058	-0.331591
Chr3	1869000	1870000	-6.2112e-05	-0.106396
Chr3	1870000	1871000	-0.00497234	0.294122
Chr3	1871000	1872000	-0.152013	-0.355617
Chr3	1872000	1873000	-0.200755	-0.25637
Chr3	1873000	1874000	-0.021715	-0.0810145
Chr3	1874000	1875000	0.00592718	-0.184166
Chr3	1875000	1876000	-0.202479	-0.21574
Chr3	1876000	1877000	-0.413794	-0.698571
Chr3	1877000	1878000	-0.386065	-0.343659
Chr3	1878000	1879000	-0.0507027	-0.117135
Chr3	1879000	1880000	0.0480168	-0.0719989
Chr3	1880000	1881000	-0.0802377	-0.0987245
Chr3	1881000	1882000	-0.178202	-0.245735
Chr3	1882000	1883000	0.0430082	0.258857
Chr3	1883000	1884000	0.282442	0.151156
Chr3	1884000	1885000	0.216456	0.139055
Chr3	1885000	1886000	0.0938119	0.0687233
Chr3	1886000	1887000	0.165918	0.133609
Chr3	1887000	1888000	-0.220172	-0.136967
Chr3	1888000	1889000	0.0220039	-0.0144646
Chr3	1889000	1890000	0.156358	0.0411251
Chr3	1890000	1891000	0.044431	0.0117497
Chr3	1891000	1892000	-0.0250817	-0.116566
Chr3	1892000	1893000	0.0793906	-0.154711
Chr3	1893000	1894000	0.240396	-0.00418203
Chr3	1894000	1895000	0.0650998	-0.0691989
Chr3	1895000	1896000	0.0541007	-0.0110531
Chr3	1896000	1897000	0.0314751	-0.204841
Chr3	1897000	1898000	0.146882	-0.0815656
Chr3	1898000	1899000	-0.0344087	-0.025339
Chr3	1899000	1900000	0.237447	0.0698407
Chr3	1900000	1901000	0.172286	0.15859
Chr3	1901000	1902000	0.360196	0.0907771
Chr3	1902000	1903000	0.292964	0.216671
Chr3	1903000	1904000	0.0559738	0.17603
Chr3	1904000	1905000	0.137631	-0.0523574
Chr3	1905000	1906000	-0.088522	-0.0347975
Chr3	1906000	1907000	-0.136858	-0.177328
Chr3	1907000	1908000	-0.222038	-0.294219
Chr3	1908000	1909000	-0.00810411	-0.251297
Chr3	1909000	1910000	0.136804	0.0396235
Chr3	1910000	1911000	0.187994	-0.0136457
Chr3	1911000	1912000	-0.0893877	-0.184431
Chr3	1912000	1913000	0.0139173	-0.1729
Chr3	1913000	1914000	-0.106233	-0.0758081
Chr3	1914000	1915000	-0.158107	-0.12116
Chr3	1915000	1916000	0.0987988	-0.165702
Chr3	1916000	1917000	-0.00979676	0.0846504
Chr3	1917000	1918000	-0.197646	-0.214858
Chr3	1918000	1919000	0.00188831	-0.258969
Chr3	1919000	1920000	0.0560624	-0.117647
Chr3	1920000	1921000	-0.00200675	-0.0446509
Chr3	1921000	1922000	-0.0510874	0.03055
Chr3	1922000	1923000	-0.0481446	-0.181542
Chr3	1923000	1924000	-0.0395934	-0.0937493
Chr3	1924000	1925000	0.199336	0.178381
Chr3	1925000	1926000	0.0896267	0.134588
Chr3	1926000	1927000	-0.0376865	-0.199905
Chr3	1927000	1928000	-0.21178	-0.172042
Chr3	1928000	1929000	-0.129626	-0.136809
Chr3	1929000	1930000	-0.189226	-0.115802
Chr3	1930000	1931000	0.0586148	0.0760081
Chr3	1931000	1932000	0.0338339	0.17276
Chr3	1932000	1933000	0.105012	0.093889
Chr3	1933000	1934000	-0.0204239	0.0348135
Chr3	1934000	1935000	-0.0489185	-0.223845
Chr3	1935000	1936000	0.112115	-0.132287
Chr3	1936000	1937000	-0.278353	-0.355289
Chr3	1937000	1938000	-0.0736033	-0.244517
Chr3	1938000	1939000	0.0551477	0.0510639
Chr3	1939000	1940000	-0.107689	-0.140993
Chr3	1940000	1941000	0.0248128	-0.0775453
Chr3	1941000	1942000	-0.276657	-0.301033
Chr3	1942000	1943000	-0.14487	-0.23577
Chr3	1943000	1944000	0.0041388	-0.099609
Chr3	1944000	1945000	0.0372491	-0.0348299
Chr3	1945000	1946000	0.0386451	0.0264296
Chr3	1946000	1947000	0.111402	0.17535
Chr3	1947000	1948000	-0.006323	0.0997521
Chr3	1948000	1949000	-0.0430769	-0.26819
Chr3	1949000	1950000	-0.232818	-0.337
Chr3	1950000	1951000	-0.282217	-0.355135
Chr3	1951000	1952000	-0.289644	-0.201978
Chr3	1952000	1953000	-0.217596	-0.260344
Chr3	1953000	1954000	0.0368026	-0.152649
Chr3	1954000	1955000	-0.240314	-0.133186
Chr3	1955000	1956000	-0.00912131	-0.171587
Chr3	1956000	1957000	-0.0557333	-0.161104
Chr3	1957000	1958000	-0.120656	-0.378136
Chr3	1958000	1959000	-0.317012	-0.544817
Chr3	1959000	1960000	-1.02141	-1.1651
Chr3	1960000	1961000	-0.426613	-0.489347
Chr3	1961000	1962000	-0.333812	-0.432347
Chr3	1962000	1963000	-0.137046	-0.260603
Chr3	1963000	1964000	0.0279142	0.106609
Chr3	1964000	1965000	0.0349978	0.00680702
Chr3	1965000	1966000	-0.149188	-0.0217256
Chr3	1966000	1967000	0.0357716	0.010101
Chr3	1967000	1968000	-0.0146125	0.0664975
Chr3	1968000	1969000	-0.227507	-0.0608761
Chr3	1969000	1970000	-0.00261963	-0.0234849
Chr3	1970000	1971000	0.0675803	-0.205844
Chr3	1971000	1972000	-0.107945	-0.229309
Chr3	1972000	1973000	0.0015322	-0.0387666
Chr3	1973000	1974000	0.226123	0.137431
Chr3	1974000	1975000	0.143998	0.208208
Chr3	1975000	1976000	-0.0769026	-0.337982
Chr3	1976000	1977000	0.187096	0.164583
Chr3	1977000	1978000	0.282881	0.255727
Chr3	1978000	1979000	0.0932985	0.0443615
Chr3	1979000	1980000	0.0514803	0.0904107
Chr3	1980000	1981000	-0.0975067	-0.116323
Chr3	1981000	1982000	-0.313669	-0.17864
Chr3	1982000	1983000	-0.111059	-0.0506789
Chr3	1983000	1984000	-0.00622103	-0.12952
Chr3	1984000	1985000	-0.448709	-0.37832
Chr3	1985000	1986000	0.0540326	-0.130742
Chr3	1986000	1987000	-0.0325897	-0.165857
Chr3	1987000	1988000	0.0289853	-0.182478
Chr3	1988000	1989000	-0.140182	-0.152809
Chr3	1989000	1990000	-0.392988	-0.403348
Chr3	1990000	1991000	-0.116062	-0.17388
Chr3	1991000	1992000	-0.174825	-0.151877
Chr3	1992000	1993000	-0.218916	-0.290383
Chr3	1993000	1994000	-0.176333	-0.280714
Chr3	1994000	1995000	-0.230164	-0.0768867
Chr3	1995000	1996000	-0.117831	0.139429
Chr3	1996000	1997000	-0.167141	0.0648872
Chr3	1997000	1998000	-0.120538	-0.0649445
Chr3	1998000	1999000	-0.068698	-0.00232457
[truncated: 21,461 more rows]

## Sheet: Sup. Fig. 1a
Experiment	Chr.	Start	End	Coverage_WT	Coverage_h2a.w-2	Log2 ratio h2a.w/WT
BS-seq	Chr1	0	1000	962	1202	0.321328
BS-seq	Chr1	0.001	2000	809	851	0.0730194
BS-seq	Chr1	0.002	3000	984	979	-0.00734946
BS-seq	Chr1	0.003	4000	908	831	-0.127844
BS-seq	Chr1	0.004	5000	930	729	-0.351312
BS-seq	Chr1	0.005	6000	1006	890	-0.176753
BS-seq	Chr1	0.006	7000	1044	869	-0.264694
BS-seq	Chr1	0.007	8000	831	806	-0.0440686
BS-seq	Chr1	0.008	9000	847	879	0.0535012
BS-seq	Chr1	0.009	10000	969	1079	0.155126
BS-seq	Chr1	0.01	11000	1022	1028	0.00844507
BS-seq	Chr1	0.011	12000	835	912	0.127258
BS-seq	Chr1	0.012	13000	886	616	-0.524376
BS-seq	Chr1	0.013	14000	686	758	0.143989
BS-seq	Chr1	0.014	15000	956	1028	0.104758
BS-seq	Chr1	0.015	16000	971	1027	0.080893
BS-seq	Chr1	0.016	17000	936	1012	0.112629
BS-seq	Chr1	0.017	18000	227	387	0.769641
BS-seq	Chr1	0.018	19000	345	550	0.672835
BS-seq	Chr1	0.019	20000	926	979	0.0802967
BS-seq	Chr1	0.02	21000	913	940	0.0420459
BS-seq	Chr1	0.021	22000	896	779	-0.201875
BS-seq	Chr1	0.022	23000	848	860	0.0202724
BS-seq	Chr1	0.023	24000	888	952	0.100402
BS-seq	Chr1	0.024	25000	1020	1088	0.0931094
BS-seq	Chr1	0.025	26000	930	882	-0.0764521
BS-seq	Chr1	0.026	27000	905	786	-0.203388
BS-seq	Chr1	0.027	28000	936	834	-0.166461
BS-seq	Chr1	0.028	29000	821	823	0.00351021
BS-seq	Chr1	0.029	30000	971	900	-0.109546
BS-seq	Chr1	0.03	31000	1017	1211	0.251879
BS-seq	Chr1	0.031	32000	872	848	-0.0402639
BS-seq	Chr1	0.032	33000	863	885	0.0363169
BS-seq	Chr1	0.033	34000	851	869	0.030197
BS-seq	Chr1	0.034	35000	964	855	-0.173109
BS-seq	Chr1	0.035	36000	956	804	-0.249815
BS-seq	Chr1	0.036	37000	747	680	-0.135573
BS-seq	Chr1	0.037	38000	847	723	-0.228366
BS-seq	Chr1	0.038	39000	1003	805	-0.317261
BS-seq	Chr1	0.039	40000	879	809	-0.119723
BS-seq	Chr1	0.04	41000	915	855	-0.0978473
BS-seq	Chr1	0.041	42000	803	955	0.250101
BS-seq	Chr1	0.042	43000	822	746	-0.139963
BS-seq	Chr1	0.043	44000	841	839	-0.00343499
BS-seq	Chr1	0.044	45000	920	1054	0.196169
BS-seq	Chr1	0.045	46000	923	733	-0.332517
BS-seq	Chr1	0.046	47000	882	835	-0.0790025
BS-seq	Chr1	0.047	48000	849	831	-0.0309161
BS-seq	Chr1	0.048	49000	1016	684	-0.570832
BS-seq	Chr1	0.049	50000	809	1041	0.363758
BS-seq	Chr1	0.05	51000	952	858	-0.149984
BS-seq	Chr1	0.051	52000	956	981	0.0372425
BS-seq	Chr1	0.052	53000	854	786	-0.119707
BS-seq	Chr1	0.053	54000	1083	854	-0.342725
BS-seq	Chr1	0.054	55000	901	665	-0.438173
BS-seq	Chr1	0.055	56000	793	835	0.0744553
BS-seq	Chr1	0.056	57000	652	835	0.356904
BS-seq	Chr1	0.057	58000	1066	844	-0.336893
BS-seq	Chr1	0.058	59000	1028	683	-0.589883
BS-seq	Chr1	0.059	60000	959	1119	0.222607
BS-seq	Chr1	0.06	61000	1048	983	-0.0923754
BS-seq	Chr1	0.061	62000	954	980	0.0387925
BS-seq	Chr1	0.062	63000	970	994	0.0352611
BS-seq	Chr1	0.063	64000	853	810	-0.0746238
BS-seq	Chr1	0.064	65000	908	873	-0.0567106
BS-seq	Chr1	0.065	66000	1006	791	-0.346881
BS-seq	Chr1	0.066	67000	821	819	-0.00351877
BS-seq	Chr1	0.067	68000	989	884	-0.161924
BS-seq	Chr1	0.068	69000	904	1051	0.217368
BS-seq	Chr1	0.069	70000	915	972	0.0871846
BS-seq	Chr1	0.07	71000	901	924	0.0363657
BS-seq	Chr1	0.071	72000	927	709	-0.386784
BS-seq	Chr1	0.072	73000	860	774	-0.152003
BS-seq	Chr1	0.073	74000	974	777	-0.326007
BS-seq	Chr1	0.074	75000	909	793	-0.196959
BS-seq	Chr1	0.075	76000	1023	821	-0.317352
BS-seq	Chr1	0.076	77000	1021	783	-0.382899
BS-seq	Chr1	0.077	78000	853	904	0.083777
BS-seq	Chr1	0.078	79000	804	908	0.175497
BS-seq	Chr1	0.079	80000	921	1017	0.143047
BS-seq	Chr1	0.08	81000	915	991	0.115113
BS-seq	Chr1	0.081	82000	980	1004	0.0349056
BS-seq	Chr1	0.082	83000	905	901	-0.00639069
BS-seq	Chr1	0.083	84000	1004	659	-0.607409
BS-seq	Chr1	0.084	85000	1030	700	-0.557218
BS-seq	Chr1	0.085	86000	988	1026	0.0544478
BS-seq	Chr1	0.086	87000	882	742	-0.249359
BS-seq	Chr1	0.087	88000	971	854	-0.185235
BS-seq	Chr1	0.088	89000	921	928	0.0109236
BS-seq	Chr1	0.089	90000	816	726	-0.1686
BS-seq	Chr1	0.09	91000	812	670	-0.277319
BS-seq	Chr1	0.091	92000	880	770	-0.192645
BS-seq	Chr1	0.092	93000	983	729	-0.431273
BS-seq	Chr1	0.093	94000	999	768	-0.379378
BS-seq	Chr1	0.094	95000	890	718	-0.309821
BS-seq	Chr1	0.095	96000	888	820	-0.114936
BS-seq	Chr1	0.096	97000	894	796	-0.167506
BS-seq	Chr1	0.097	98000	973	837	-0.217212
BS-seq	Chr1	0.098	99000	1005	843	-0.253591
BS-seq	Chr1	0.099	100000	940	861	-0.126648
BS-seq	Chr1	0.1	101000	870	804	-0.11382
BS-seq	Chr1	0.101	102000	877	881	0.00656518
BS-seq	Chr1	0.102	103000	942	987	0.067323
BS-seq	Chr1	0.103	104000	1017	931	-0.127467
BS-seq	Chr1	0.104	105000	975	874	-0.157769
BS-seq	Chr1	0.105	106000	952	829	-0.199589
BS-seq	Chr1	0.106	107000	893	898	0.00805527
BS-seq	Chr1	0.107	108000	894	913	0.03034
BS-seq	Chr1	0.108	109000	784	896	0.192645
BS-seq	Chr1	0.109	110000	780	719	-0.117482
BS-seq	Chr1	0.11	111000	978	760	-0.363835
BS-seq	Chr1	0.111	112000	952	794	-0.261823
BS-seq	Chr1	0.112	113000	885	630	-0.490326
BS-seq	Chr1	0.113	114000	1186	854	-0.473796
BS-seq	Chr1	0.114	115000	880	816	-0.108934
BS-seq	Chr1	0.115	116000	962	826	-0.219895
BS-seq	Chr1	0.116	117000	958	1028	0.101743
BS-seq	Chr1	0.117	118000	1013	686	-0.562354
BS-seq	Chr1	0.118	119000	1045	727	-0.523476
BS-seq	Chr1	0.119	120000	958	948	-0.0151386
BS-seq	Chr1	0.12	121000	1054	777	-0.439888
BS-seq	Chr1	0.121	122000	984	937	-0.0706093
BS-seq	Chr1	0.122	123000	1096	986	-0.152588
BS-seq	Chr1	0.123	124000	1018	967	-0.0741498
BS-seq	Chr1	0.124	125000	970	806	-0.267205
BS-seq	Chr1	0.125	126000	940	757	-0.312367
BS-seq	Chr1	0.126	127000	910	877	-0.0532897
BS-seq	Chr1	0.127	128000	982	837	-0.230495
BS-seq	Chr1	0.128	129000	900	828	-0.120294
BS-seq	Chr1	0.129	130000	854	908	0.0884562
BS-seq	Chr1	0.13	131000	881	1020	0.211355
BS-seq	Chr1	0.131	132000	863	922	0.0954062
BS-seq	Chr1	0.132	133000	1014	846	-0.261328
BS-seq	Chr1	0.133	134000	1033	890	-0.214963
BS-seq	Chr1	0.134	135000	999	958	-0.060459
BS-seq	Chr1	0.135	136000	869	862	-0.0116683
BS-seq	Chr1	0.136	137000	829	775	-0.0971758
BS-seq	Chr1	0.137	138000	704	800	0.184425
BS-seq	Chr1	0.138	139000	921	682	-0.433429
BS-seq	Chr1	0.139	140000	1005	856	-0.231513
BS-seq	Chr1	0.14	141000	902	902	0
BS-seq	Chr1	0.141	142000	869	883	0.0230573
BS-seq	Chr1	0.142	143000	1036	933	-0.151075
BS-seq	Chr1	0.143	144000	881	868	-0.021447
BS-seq	Chr1	0.144	145000	829	664	-0.320189
BS-seq	Chr1	0.145	146000	846	805	-0.0716689
BS-seq	Chr1	0.146	147000	960	1072	0.159199
BS-seq	Chr1	0.147	148000	942	978	0.0541074
BS-seq	Chr1	0.148	149000	1090	854	-0.35202
BS-seq	Chr1	0.149	150000	990	690	-0.520832
BS-seq	Chr1	0.15	151000	901	793	-0.184206
BS-seq	Chr1	0.151	152000	907	716	-0.341143
BS-seq	Chr1	0.152	153000	774	767	-0.013107
BS-seq	Chr1	0.153	154000	1053	702	-0.584963
BS-seq	Chr1	0.154	155000	922	843	-0.129234
BS-seq	Chr1	0.155	156000	1121	691	-0.698029
BS-seq	Chr1	0.156	157000	919	819	-0.166201
BS-seq	Chr1	0.157	158000	962	717	-0.424064
BS-seq	Chr1	0.158	159000	966	917	-0.0751015
BS-seq	Chr1	0.159	160000	827	849	0.0378772
BS-seq	Chr1	0.16	161000	988	845	-0.22556
BS-seq	Chr1	0.161	162000	996	683	-0.54426
BS-seq	Chr1	0.162	163000	893	766	-0.221316
BS-seq	Chr1	0.163	164000	958	812	-0.238546
BS-seq	Chr1	0.164	165000	881	663	-0.410133
BS-seq	Chr1	0.165	166000	990	760	-0.381429
BS-seq	Chr1	0.166	167000	1083	967	-0.163445
BS-seq	Chr1	0.167	168000	1090	782	-0.479088
BS-seq	Chr1	0.168	169000	953	866	-0.138109
BS-seq	Chr1	0.169	170000	804	938	0.222392
BS-seq	Chr1	0.17	171000	968	859	-0.172349
BS-seq	Chr1	0.171	172000	935	856	-0.127356
BS-seq	Chr1	0.172	173000	968	807	-0.262438
BS-seq	Chr1	0.173	174000	991	903	-0.134159
BS-seq	Chr1	0.174	175000	853	941	0.141649
BS-seq	Chr1	0.175	176000	830	857	0.0461839
BS-seq	Chr1	0.176	177000	891	832	-0.0988419
BS-seq	Chr1	0.177	178000	976	659	-0.566603
BS-seq	Chr1	0.178	179000	969	901	-0.10497
BS-seq	Chr1	0.179	180000	850	881	0.0516792
BS-seq	Chr1	0.18	181000	961	1045	0.120895
BS-seq	Chr1	0.181	182000	798	817	0.0339473
BS-seq	Chr1	0.182	183000	879	1074	0.289059
BS-seq	Chr1	0.183	184000	883	932	0.0779165
BS-seq	Chr1	0.184	185000	904	884	-0.0322764
BS-seq	Chr1	0.185	186000	1101	788	-0.482547
BS-seq	Chr1	0.186	187000	954	794	-0.26485
BS-seq	Chr1	0.187	188000	1128	658	-0.777608
BS-seq	Chr1	0.188	189000	1048	919	-0.189502
BS-seq	Chr1	0.189	190000	937	790	-0.246196
BS-seq	Chr1	0.19	191000	984	764	-0.365086
BS-seq	Chr1	0.191	192000	924	935	0.0170735
BS-seq	Chr1	0.192	193000	756	719	-0.0723945
BS-seq	Chr1	0.193	194000	812	1061	0.385873
BS-seq	Chr1	0.194	195000	811	914	0.172492
BS-seq	Chr1	0.195	196000	962	935	-0.0410705
BS-seq	Chr1	0.196	197000	1005	818	-0.297023
BS-seq	Chr1	0.197	198000	1101	913	-0.270128
BS-seq	Chr1	0.198	199000	1003	956	-0.0692391
BS-seq	Chr1	0.199	200000	955	975	0.0299015
BS-seq	Chr1	0.2	201000	750	740	-0.0193653
BS-seq	Chr1	0.201	202000	914	770	-0.247336
BS-seq	Chr1	0.202	203000	899	860	-0.0639845
BS-seq	Chr1	0.203	204000	1063	777	-0.452155
BS-seq	Chr1	0.204	205000	799	810	0.0197264
BS-seq	Chr1	0.205	206000	962	769	-0.323053
BS-seq	Chr1	0.206	207000	966	842	-0.198203
BS-seq	Chr1	0.207	208000	1033	847	-0.286406
BS-seq	Chr1	0.208	209000	918	883	-0.0560807
BS-seq	Chr1	0.209	210000	964	1013	0.0715291
BS-seq	Chr1	0.21	211000	1016	833	-0.286512
BS-seq	Chr1	0.211	212000	924	825	-0.163499
BS-seq	Chr1	0.212	213000	907	802	-0.1775
BS-seq	Chr1	0.213	214000	886	1018	0.200359
BS-seq	Chr1	0.214	215000	902	883	-0.030714
BS-seq	Chr1	0.215	216000	930	943	0.0200271
BS-seq	Chr1	0.216	217000	1136	887	-0.356957
BS-seq	Chr1	0.217	218000	927	845	-0.133618
BS-seq	Chr1	0.218	219000	804	861	0.0988177
BS-seq	Chr1	0.219	220000	936	615	-0.605922
BS-seq	Chr1	0.22	221000	1049	644	-0.703882
BS-seq	Chr1	0.221	222000	842	846	0.00683743
BS-seq	Chr1	0.222	223000	1082	899	-0.267307
BS-seq	Chr1	0.223	224000	1026	955	-0.103458
BS-seq	Chr1	0.224	225000	850	885	0.0582146
BS-seq	Chr1	0.225	226000	961	895	-0.102649
BS-seq	Chr1	0.226	227000	874	608	-0.523562
BS-seq	Chr1	0.227	228000	917	927	0.0156476
BS-seq	Chr1	0.228	229000	982	870	-0.174708
BS-seq	Chr1	0.229	230000	896	831	-0.10865
BS-seq	Chr1	0.23	231000	783	769	-0.0260287
BS-seq	Chr1	0.231	232000	858	731	-0.231106
BS-seq	Chr1	0.232	233000	822	853	0.0534073
BS-seq	Chr1	0.233	234000	933	849	-0.136113
BS-seq	Chr1	0.234	235000	1074	972	-0.143966
BS-seq	Chr1	0.235	236000	888	793	-0.163239
BS-seq	Chr1	0.236	237000	980	841	-0.220676
BS-seq	Chr1	0.237	238000	893	893	0
BS-seq	Chr1	0.238	239000	1159	1562	0.430514
BS-seq	Chr1	0.239	240000	1095	1011	-0.115148
BS-seq	Chr1	0.24	241000	960	971	0.0164369
BS-seq	Chr1	0.241	242000	1072	1216	0.181838
BS-seq	Chr1	0.242	243000	933	895	-0.0599894
BS-seq	Chr1	0.243	244000	1013	1108	0.129324
BS-seq	Chr1	0.244	245000	964	826	-0.222891
BS-seq	Chr1	0.245	246000	916	855	-0.0994232
BS-seq	Chr1	0.246	247000	818	792	-0.0466004
BS-seq	Chr1	0.247	248000	930	836	-0.153728
BS-seq	Chr1	0.248	249000	878	904	0.0421018
BS-seq	Chr1	0.249	250000	849	738	-0.202144
BS-seq	Chr1	0.25	251000	960	797	-0.268455
BS-seq	Chr1	0.251	252000	937	774	-0.275715
BS-seq	Chr1	0.252	253000	753	896	0.250849
BS-seq	Chr1	0.253	254000	815	843	0.0487326
BS-seq	Chr1	0.254	255000	992	933	-0.088463
BS-seq	Chr1	0.255	256000	821	900	0.132543
BS-seq	Chr1	0.256	257000	582	803	0.464381
BS-seq	Chr1	0.257	258000	707	664	-0.090527
BS-seq	Chr1	0.258	259000	433	498	0.201779
BS-seq	Chr1	0.259	260000	820	807	-0.0230552
BS-seq	Chr1	0.26	261000	912	773	-0.238565
BS-seq	Chr1	0.261	262000	770	771	0.00187241
BS-seq	Chr1	0.262	263000	945	861	-0.134301
BS-seq	Chr1	0.263	264000	918	807	-0.185925
BS-seq	Chr1	0.264	265000	938	866	-0.115221
BS-seq	Chr1	0.265	266000	802	686	-0.225394
BS-seq	Chr1	0.266	267000	901	733	-0.297714
BS-seq	Chr1	0.267	268000	928	828	-0.164494
BS-seq	Chr1	0.268	269000	882	694	-0.345843
BS-seq	Chr1	0.269	270000	1026	746	-0.459783
BS-seq	Chr1	0.27	271000	828	682	-0.279859
BS-seq	Chr1	0.271	272000	869	596	-0.544044
BS-seq	Chr1	0.272	273000	848	697	-0.282906
BS-seq	Chr1	0.273	274000	915	719	-0.34778
BS-seq	Chr1	0.274	275000	860	741	-0.214863
BS-seq	Chr1	0.275	276000	1019	967	-0.0755663
BS-seq	Chr1	0.276	277000	925	926	0.00155883
BS-seq	Chr1	0.277	278000	983	801	-0.295389
BS-seq	Chr1	0.278	279000	888	696	-0.351472
BS-seq	Chr1	0.279	280000	855	599	-0.513368
BS-seq	Chr1	0.28	281000	914	781	-0.226872
BS-seq	Chr1	0.281	282000	987	751	-0.394237
BS-seq	Chr1	0.282	283000	795	772	-0.042354
BS-seq	Chr1	0.283	284000	897	695	-0.368095
BS-seq	Chr1	0.284	285000	949	824	-0.203764
BS-seq	Chr1	0.285	286000	948	743	-0.351525
BS-seq	Chr1	0.286	287000	769	713	-0.109082
BS-seq	Chr1	0.287	288000	909	769	-0.241297
BS-seq	Chr1	0.288	289000	907	724	-0.325113
BS-seq	Chr1	0.289	290000	940	835	-0.170885
BS-seq	Chr1	0.29	291000	1030	806	-0.353793
BS-seq	Chr1	0.291	292000	931	1088	0.224825
BS-seq	Chr1	0.292	293000	1218	1467	0.268355
BS-seq	Chr1	0.293	294000	928	919	-0.0140599
BS-seq	Chr1	0.294	295000	1096	859	-0.351518
BS-seq	Chr1	0.295	296000	933	870	-0.100862
BS-seq	Chr1	0.296	297000	957	910	-0.0726524
BS-seq	Chr1	0.297	298000	855	704	-0.280349
BS-seq	Chr1	0.298	299000	999	958	-0.060459
BS-seq	Chr1	0.299	300000	1033	642	-0.686195
BS-seq	Chr1	0.3	301000	874	722	-0.275634
BS-seq	Chr1	0.301	302000	799	820	0.0374284
BS-seq	Chr1	0.302	303000	909	899	-0.0159592
BS-seq	Chr1	0.303	304000	998	958	-0.0590142
BS-seq	Chr1	0.304	305000	935	659	-0.504688
BS-seq	Chr1	0.305	306000	993	844	-0.234551
BS-seq	Chr1	0.306	307000	904	678	-0.415037
BS-seq	Chr1	0.307	308000	996	796	-0.323377
BS-seq	Chr1	0.308	309000	844	738	-0.193622
BS-seq	Chr1	0.309	310000	867	802	-0.11243
BS-seq	Chr1	0.31	311000	1072	949	-0.175825
BS-seq	Chr1	0.311	312000	968	611	-0.663835
BS-seq	Chr1	0.312	313000	1053	571	-0.882943
BS-seq	Chr1	0.313	314000	897	824	-0.122464
BS-seq	Chr1	0.314	315000	1061	1038	-0.0316182
BS-seq	Chr1	0.315	316000	904	748	-0.273285
BS-seq	Chr1	0.316	317000	872	765	-0.188868
BS-seq	Chr1	0.317	318000	880	824	-0.0948592
BS-seq	Chr1	0.318	319000	925	753	-0.296804
BS-seq	Chr1	0.319	320000	906	890	-0.0257057
BS-seq	Chr1	0.32	321000	1013	959	-0.0790315
BS-seq	Chr1	0.321	322000	933	824	-0.179233
BS-seq	Chr1	0.322	323000	992	783	-0.341328
BS-seq	Chr1	0.323	324000	878	808	-0.119866
BS-seq	Chr1	0.324	325000	1020	760	-0.424498
BS-seq	Chr1	0.325	326000	875	730	-0.261387
BS-seq	Chr1	0.326	327000	851	705	-0.271536
BS-seq	Chr1	0.327	328000	858	794	-0.111839
BS-seq	Chr1	0.328	329000	867	828	-0.0664012
BS-seq	Chr1	0.329	330000	947	764	-0.309792
BS-seq	Chr1	0.33	331000	980	984	0.00587657
BS-seq	Chr1	0.331	332000	1040	860	-0.274175
BS-seq	Chr1	0.332	333000	1023	906	-0.175223
BS-seq	Chr1	0.333	334000	913	806	-0.179835
BS-seq	Chr1	0.334	335000	932	879	-0.0844668
BS-seq	Chr1	0.335	336000	897	762	-0.235317
BS-seq	Chr1	0.336	337000	977	722	-0.43636
BS-seq	Chr1	0.337	338000	928	545	-0.767869
BS-seq	Chr1	0.338	339000	863	701	-0.299946
BS-seq	Chr1	0.339	340000	874	886	0.0196734
BS-seq	Chr1	0.34	341000	922	738	-0.321146
BS-seq	Chr1	0.341	342000	1109	626	-0.825025
BS-seq	Chr1	0.342	343000	826	827	0.00174555
BS-seq	Chr1	0.343	344000	1021	764	-0.418338
BS-seq	Chr1	0.344	345000	970	1067	0.137504
BS-seq	Chr1	0.345	346000	803	934	0.218023
BS-seq	Chr1	0.346	347000	953	602	-0.662713
BS-seq	Chr1	0.347	348000	932	1002	0.104481
BS-seq	Chr1	0.348	349000	845	955	0.176549
BS-seq	Chr1	0.349	350000	887	842	-0.0751139
BS-seq	Chr1	0.35	351000	994	825	-0.268852
BS-seq	Chr1	0.351	352000	911	763	-0.255768
BS-seq	Chr1	0.352	353000	867	827	-0.0681447
BS-seq	Chr1	0.353	354000	946	516	-0.874469
BS-seq	Chr1	0.354	355000	1020	948	-0.10561
BS-seq	Chr1	0.355	356000	1062	1028	-0.0469435
BS-seq	Chr1	0.356	357000	842	860	0.0305164
BS-seq	Chr1	0.357	358000	794	815	0.0376611
BS-seq	Chr1	0.358	359000	1107	813	-0.445328
BS-seq	Chr1	0.359	360000	1092	883	-0.306488
BS-seq	Chr1	0.36	361000	989	887	-0.157036
BS-seq	Chr1	0.361	362000	1042	723	-0.527288
BS-seq	Chr1	0.362	363000	1020	659	-0.630219
BS-seq	Chr1	0.363	364000	896	865	-0.0507986
BS-seq	Chr1	0.364	365000	960	1006	0.067524
BS-seq	Chr1	0.365	366000	838	882	0.0738284
BS-seq	Chr1	0.366	367000	1001	742	-0.431951
BS-seq	Chr1	0.367	368000	1018	885	-0.201988
BS-seq	Chr1	0.368	369000	1016	918	-0.146334
BS-seq	Chr1	0.369	370000	975	936	-0.0588937
BS-seq	Chr1	0.37	371000	984	771	-0.351927
BS-seq	Chr1	0.371	372000	965	871	-0.147856
BS-seq	Chr1	0.372	373000	982	1103	0.167638
BS-seq	Chr1	0.373	374000	839	819	-0.0348074
BS-seq	Chr1	0.374	375000	937	815	-0.201249
BS-seq	Chr1	0.375	376000	955	796	-0.262732
BS-seq	Chr1	0.376	377000	875	906	0.050228
BS-seq	Chr1	0.377	378000	866	798	-0.117978
BS-seq	Chr1	0.378	379000	844	868	0.040452
BS-seq	Chr1	0.379	380000	842	786	-0.0992909
BS-seq	Chr1	0.38	381000	886	854	-0.0530706
BS-seq	Chr1	0.381	382000	1113	860	-0.372045
BS-seq	Chr1	0.382	383000	954	873	-0.128008
BS-seq	Chr1	0.383	384000	996	911	-0.128695
BS-seq	Chr1	0.384	385000	892	895	0.00484397
BS-seq	Chr1	0.385	386000	886	740	-0.259781
BS-seq	Chr1	0.386	387000	1000	808	-0.307573
BS-seq	Chr1	0.387	388000	1009	883	-0.192441
BS-seq	Chr1	0.388	389000	925	807	-0.196885
BS-seq	Chr1	0.389	390000	964	891	-0.113608
BS-seq	Chr1	0.39	391000	912	844	-0.111791
BS-seq	Chr1	0.391	392000	1032	954	-0.113382
BS-seq	Chr1	0.392	393000	939	796	-0.238357
BS-seq	Chr1	0.393	394000	1093	694	-0.655286
BS-seq	Chr1	0.394	395000	1075	823	-0.385372
BS-seq	Chr1	0.395	396000	1107	985	-0.16846
BS-seq	Chr1	0.396	397000	952	954	0.00302769
BS-seq	Chr1	0.397	398000	908	846	-0.102035
BS-seq	Chr1	0.398	399000	872	853	-0.0317824
BS-seq	Chr1	0.399	400000	1084	1185	0.128522
BS-seq	Chr1	0.4	401000	997	909	-0.133313
BS-seq	Chr1	0.401	402000	833	834	0.00173089
BS-seq	Chr1	0.402	403000	912	636	-0.520007
BS-seq	Chr1	0.403	404000	889	884	-0.00813705
BS-seq	Chr1	0.404	405000	894	790	-0.178422
BS-seq	Chr1	0.405	406000	834	974	0.223874
BS-seq	Chr1	0.406	407000	947	955	0.0121363
BS-seq	Chr1	0.407	408000	981	880	-0.15675
BS-seq	Chr1	0.408	409000	988	810	-0.286589
BS-seq	Chr1	0.409	410000	964	586	-0.718132
BS-seq	Chr1	0.41	411000	980	744	-0.397479
BS-seq	Chr1	0.411	412000	1026	850	-0.271496
BS-seq	Chr1	0.412	413000	1154	809	-0.512432
BS-seq	Chr1	0.413	414000	919	629	-0.547005
BS-seq	Chr1	0.414	415000	938	735	-0.351844
BS-seq	Chr1	0.415	416000	1130	993	-0.186457
BS-seq	Chr1	0.416	417000	1160	1141	-0.023826
BS-seq	Chr1	0.417	418000	982	987	0.00732706
BS-seq	Chr1	0.418	419000	1007	823	-0.291099
BS-seq	Chr1	0.419	420000	1156	970	-0.253085
BS-seq	Chr1	0.42	421000	1088	1025	-0.0860546
BS-seq	Chr1	0.421	422000	956	922	-0.0522439
BS-seq	Chr1	0.422	423000	908	875	-0.0534093
BS-seq	Chr1	0.423	424000	596	884	0.568734
BS-seq	Chr1	0.424	425000	705	719	0.0283685
BS-seq	Chr1	0.425	426000	878	911	0.0532301
BS-seq	Chr1	0.426	427000	929	874	-0.0880453
BS-seq	Chr1	0.427	428000	993	937	-0.0837447
BS-seq	Chr1	0.428	429000	882	1020	0.209719
BS-seq	Chr1	0.429	430000	918	887	-0.04956
BS-seq	Chr1	0.43	431000	917	898	-0.0302063
BS-seq	Chr1	0.431	432000	729	1044	0.518131
BS-seq	Chr1	0.432	433000	1187	1647	0.472521
BS-seq	Chr1	0.433	434000	441	629	0.512281
BS-seq	Chr1	0.434	435000	800	850	0.0874628
BS-seq	Chr1	0.435	436000	945	904	-0.0639916
BS-seq	Chr1	0.436	437000	848	761	-0.156168
BS-seq	Chr1	0.437	438000	885	881	-0.00653544
BS-seq	Chr1	0.438	439000	906	797	-0.184931
BS-seq	Chr1	0.439	440000	911	813	-0.164196
BS-seq	Chr1	0.44	441000	884	862	-0.0363585
BS-seq	Chr1	0.441	442000	1010	890	-0.182478
BS-seq	Chr1	0.442	443000	972	777	-0.323042
BS-seq	Chr1	0.443	444000	989	958	-0.0459449
BS-seq	Chr1	0.444	445000	890	839	-0.0851345
BS-seq	Chr1	0.445	446000	934	856	-0.125812
BS-seq	Chr1	0.446	447000	949	1096	0.207768
BS-seq	Chr1	0.447	448000	863	884	0.0346858
BS-seq	Chr1	0.448	449000	812	811	-0.00177781
BS-seq	Chr1	0.449	450000	987	823	-0.262158
BS-seq	Chr1	0.45	451000	878	650	-0.433781
BS-seq	Chr1	0.451	452000	878	660	-0.411755
BS-seq	Chr1	0.452	453000	872	852	-0.0334747
BS-seq	Chr1	0.453	454000	838	771	-0.120219
BS-seq	Chr1	0.454	455000	1008	802	-0.329821
BS-seq	Chr1	0.455	456000	899	849	-0.0825566
BS-seq	Chr1	0.456	457000	816	773	-0.0781007
BS-seq	Chr1	0.457	458000	990	764	-0.373856
BS-seq	Chr1	0.458	459000	1038	874	-0.248101
BS-seq	Chr1	0.459	460000	931	895	-0.0568935
BS-seq	Chr1	0.46	461000	969	868	-0.158802
BS-seq	Chr1	0.461	462000	880	875	-0.00822051
BS-seq	Chr1	0.462	463000	951	893	-0.0907852
BS-seq	Chr1	0.463	464000	865	845	-0.0337488
BS-seq	Chr1	0.464	465000	892	732	-0.2852
BS-seq	Chr1	0.465	466000	905	990	0.129511
BS-seq	Chr1	0.466	467000	1028	976	-0.0748872
BS-seq	Chr1	0.467	468000	951	909	-0.065165
BS-seq	Chr1	0.468	469000	910	990	0.121562
BS-seq	Chr1	0.469	470000	1006	952	-0.0795968
BS-seq	Chr1	0.47	471000	903	746	-0.27555
BS-seq	Chr1	0.471	472000	858	836	-0.0374747
BS-seq	Chr1	0.472	473000	945	724	-0.384325
BS-seq	Chr1	0.473	474000	930	943	0.0200271
BS-seq	Chr1	0.474	475000	854	732	-0.222392
BS-seq	Chr1	0.475	476000	923	778	-0.24656
BS-seq	Chr1	0.476	477000	823	749	-0.135927
BS-seq	Chr1	0.477	478000	867	890	0.0377733
BS-seq	Chr1	0.478	479000	827	873	0.0780943
BS-seq	Chr1	0.479	480000	901	910	0.0143394
BS-seq	Chr1	0.48	481000	904	931	0.0424584
BS-seq	Chr1	0.481	482000	889	839	-0.0835126
BS-seq	Chr1	0.482	483000	1059	872	-0.280303
BS-seq	Chr1	0.483	484000	874	839	-0.0589625
BS-seq	Chr1	0.484	485000	835	842	0.012044
BS-seq	Chr1	0.485	486000	1040	1149	0.143795
BS-seq	Chr1	0.486	487000	932	969	0.0561667
BS-seq	Chr1	0.487	488000	984	944	-0.0598715
BS-seq	Chr1	0.488	489000	1058	864	-0.292236
BS-seq	Chr1	0.489	490000	872	848	-0.0402639
BS-seq	Chr1	0.49	491000	1015	903	-0.168682
BS-seq	Chr1	0.491	492000	830	776	-0.0970547
BS-seq	Chr1	0.492	493000	779	712	-0.129746
BS-seq	Chr1	0.493	494000	853	683	-0.32066
BS-seq	Chr1	0.494	495000	978	896	-0.126336
BS-seq	Chr1	0.495	496000	871	821	-0.0852905
BS-seq	Chr1	0.496	497000	722	641	-0.171674
BS-seq	Chr1	0.497	498000	746	730	-0.0312792
BS-seq	Chr1	0.498	499000	852	944	0.147933
BS-seq	Chr1	0.499	500000	523	597	0.19092
BS-seq	Chr1	0.5	501000	285	441	0.629817
BS-seq	Chr1	0.501	502000	474	669	0.497119
BS-seq	Chr1	0.502	503000	887	987	0.154116
BS-seq	Chr1	0.503	504000	871	836	-0.0591698
BS-seq	Chr1	0.504	505000	832	851	0.0325756
BS-seq	Chr1	0.505	506000	1019	735	-0.471338
BS-seq	Chr1	0.506	507000	1059	896	-0.241132
BS-seq	Chr1	0.507	508000	825	838	0.0225561
BS-seq	Chr1	0.508	509000	925	1027	0.150911
BS-seq	Chr1	0.509	510000	981	978	-0.00441867
BS-seq	Chr1	0.51	511000	835	874	0.0658571
BS-seq	Chr1	0.511	512000	768	882	0.199672
BS-seq	Chr1	0.512	513000	748	891	0.252387
BS-seq	Chr1	0.513	514000	829	904	0.124951
BS-seq	Chr1	0.514	515000	855	761	-0.168028
BS-seq	Chr1	0.515	516000	889	952	0.0987782
BS-seq	Chr1	0.516	517000	925	873	-0.0834717
BS-seq	Chr1	0.517	518000	798	834	0.0636586
BS-seq	Chr1	0.518	519000	984	860	-0.194322
BS-seq	Chr1	0.519	520000	1054	573	-0.879268
BS-seq	Chr1	0.52	521000	906	831	-0.124663
BS-seq	Chr1	0.521	522000	974	775	-0.329725
BS-seq	Chr1	0.522	523000	894	929	0.0554038
BS-seq	Chr1	0.523	524000	794	818	0.0429618
BS-seq	Chr1	0.524	525000	811	722	-0.167703
BS-seq	Chr1	0.525	526000	878	819	-0.100357
BS-seq	Chr1	0.526	527000	1075	762	-0.496474
BS-seq	Chr1	0.527	528000	862	691	-0.319002
BS-seq	Chr1	0.528	529000	882	724	-0.284789
BS-seq	Chr1	0.529	530000	715	757	0.0823501
BS-seq	Chr1	0.53	531000	870	733	-0.247202
BS-seq	Chr1	0.531	532000	865	754	-0.198136
BS-seq	Chr1	0.532	533000	1028	740	-0.474243
BS-seq	Chr1	0.533	534000	771	611	-0.335558
BS-seq	Chr1	0.534	535000	972	749	-0.375991
BS-seq	Chr1	0.535	536000	881	893	0.0195182
BS-seq	Chr1	0.536	537000	1083	856	-0.339351
BS-seq	Chr1	0.537	538000	947	748	-0.340326
BS-seq	Chr1	0.538	539000	957	781	-0.293196
BS-seq	Chr1	0.539	540000	859	830	-0.0495468
BS-seq	Chr1	0.54	541000	612	850	0.473931
BS-seq	Chr1	0.541	542000	1044	1140	0.126912
BS-seq	Chr1	0.542	543000	782	829	0.0842035
BS-seq	Chr1	0.543	544000	1002	985	-0.0246869
BS-seq	Chr1	0.544	545000	797	966	0.277443
BS-seq	Chr1	0.545	546000	803	800	-0.00539999
BS-seq	Chr1	0.546	547000	977	995	0.026338
BS-seq	Chr1	0.547	548000	1012	824	-0.296493
BS-seq	Chr1	0.548	549000	925	810	-0.191531
BS-seq	Chr1	0.549	550000	594	748	0.332575
BS-seq	Chr1	0.55	551000	314	465	0.566466
BS-seq	Chr1	0.551	552000	726	749	0.0449962
BS-seq	Chr1	0.552	553000	834	766	-0.122703
BS-seq	Chr1	0.553	554000	919	862	-0.092377
BS-seq	Chr1	0.554	555000	814	995	0.289668
BS-seq	Chr1	0.555	556000	782	807	0.0454001
BS-seq	Chr1	0.556	557000	816	952	0.222392
BS-seq	Chr1	0.557	558000	903	739	-0.289152
BS-seq	Chr1	0.558	559000	820	730	-0.167727
BS-seq	Chr1	0.559	560000	747	847	0.181254
BS-seq	Chr1	0.56	561000	891	1017	0.190822
BS-seq	Chr1	0.561	562000	1026	764	-0.425386
BS-seq	Chr1	0.562	563000	979	866	-0.176942
BS-seq	Chr1	0.563	564000	887	1033	0.219834
BS-seq	Chr1	0.564	565000	919	884	-0.0560185
BS-seq	Chr1	0.565	566000	1085	866	-0.325256
BS-seq	Chr1	0.566	567000	1095	606	-0.853541
BS-seq	Chr1	0.567	568000	995	796	-0.321928
BS-seq	Chr1	0.568	569000	922	914	-0.0125726
BS-seq	Chr1	0.569	570000	1084	722	-0.586294
BS-seq	Chr1	0.57	571000	1024	1022	-0.00282052
BS-seq	Chr1	0.571	572000	815	827	0.0210873
BS-seq	Chr1	0.572	573000	961	878	-0.130315
BS-seq	Chr1	0.573	574000	992	927	-0.0977708
BS-seq	Chr1	0.574	575000	1038	855	-0.27981
BS-seq	Chr1	0.575	576000	948	836	-0.181384
BS-seq	Chr1	0.576	577000	936	761	-0.298612
BS-seq	Chr1	0.577	578000	963	799	-0.26934
BS-seq	Chr1	0.578	579000	1025	967	-0.0840361
BS-seq	Chr1	0.579	580000	964	783	-0.300021
BS-seq	Chr1	0.58	581000	882	860	-0.036442
BS-seq	Chr1	0.581	582000	851	723	-0.235163
BS-seq	Chr1	0.582	583000	921	850	-0.115738
BS-seq	Chr1	0.583	584000	895	902	0.0112398
BS-seq	Chr1	0.584	585000	983	833	-0.238875
BS-seq	Chr1	0.585	586000	929	772	-0.267078
BS-seq	Chr1	0.586	587000	971	990	0.0279572
BS-seq	Chr1	0.587	588000	768	934	0.282316
BS-seq	Chr1	0.588	589000	974	767	-0.344695
BS-seq	Chr1	0.589	590000	977	774	-0.336025
BS-seq	Chr1	0.59	591000	915	1006	0.136787
BS-seq	Chr1	0.591	592000	936	876	-0.0955777
BS-seq	Chr1	0.592	593000	1026	843	-0.283426
BS-seq	Chr1	0.593	594000	901	717	-0.329554
BS-seq	Chr1	0.594	595000	868	681	-0.35004
BS-seq	Chr1	0.595	596000	1016	805	-0.33584
BS-seq	Chr1	0.596	597000	966	709	-0.446238
BS-seq	Chr1	0.597	598000	945	663	-0.511305
BS-seq	Chr1	0.598	599000	1020	861	-0.244484
BS-seq	Chr1	0.599	600000	940	951	0.0167846
BS-seq	Chr1	0.6	601000	898	775	-0.212519
BS-seq	Chr1	0.601	602000	904	801	-0.174521
BS-seq	Chr1	0.602	603000	719	639	-0.170176
BS-seq	Chr1	0.603	604000	1025	1016	-0.0127235
BS-seq	Chr1	0.604	605000	942	896	-0.0722283
BS-seq	Chr1	0.605	606000	1035	780	-0.408085
BS-seq	Chr1	0.606	607000	871	794	-0.133534
BS-seq	Chr1	0.607	608000	1028	1101	0.0989742
BS-seq	Chr1	0.608	609000	968	851	-0.185848
BS-seq	Chr1	0.609	610000	823	768	-0.0997861
BS-seq	Chr1	0.61	611000	870	898	0.0457
BS-seq	Chr1	0.611	612000	1153	782	-0.560152
BS-seq	Chr1	0.612	613000	866	895	0.0475207
BS-seq	Chr1	0.613	614000	1067	923	-0.209158
BS-seq	Chr1	0.614	615000	916	821	-0.157965
BS-seq	Chr1	0.615	616000	970	768	-0.336878
BS-seq	Chr1	0.616	617000	882	996	0.175367
BS-seq	Chr1	0.617	618000	1074	1063	-0.0148524
BS-seq	Chr1	0.618	619000	1113	869	-0.357026
BS-seq	Chr1	0.619	620000	1120	861	-0.379414
BS-seq	Chr1	0.62	621000	1071	909	-0.236606
BS-seq	Chr1	0.621	622000	984	690	-0.512062
BS-seq	Chr1	0.622	623000	939	777	-0.273211
BS-seq	Chr1	0.623	624000	837	864	0.0458037
BS-seq	Chr1	0.624	625000	834	817	-0.0297113
BS-seq	Chr1	0.625	626000	892	723	-0.303048
BS-seq	Chr1	0.626	627000	897	728	-0.30117
BS-seq	Chr1	0.627	628000	1032	815	-0.340571
BS-seq	Chr1	0.628	629000	994	863	-0.203885
BS-seq	Chr1	0.629	630000	877	753	-0.219927
BS-seq	Chr1	0.63	631000	870	822	-0.081877
BS-seq	Chr1	0.631	632000	954	782	-0.286821
BS-seq	Chr1	0.632	633000	919	737	-0.3184
BS-seq	Chr1	0.633	634000	1004	990	-0.0202588
BS-seq	Chr1	0.634	635000	725	1019	0.491101
BS-seq	Chr1	0.635	636000	857	888	0.0512645
BS-seq	Chr1	0.636	637000	963	842	-0.193716
BS-seq	Chr1	0.637	638000	992	904	-0.134017
BS-seq	Chr1	0.638	639000	848	753	-0.171414
BS-seq	Chr1	0.639	640000	466	576	0.305739
BS-seq	Chr1	0.64	641000	401	572	0.512413
BS-seq	Chr1	0.641	642000	620	668	0.10758
BS-seq	Chr1	0.642	643000	763	793	0.0556378
BS-seq	Chr1	0.643	644000	786	664	-0.243346
BS-seq	Chr1	0.644	645000	811	727	-0.157747
BS-seq	Chr1	0.645	646000	865	837	-0.0474725
BS-seq	Chr1	0.646	647000	945	917	-0.0433926
BS-seq	Chr1	0.647	648000	906	869	-0.0601549
BS-seq	Chr1	0.648	649000	835	878	0.0724447
BS-seq	Chr1	0.649	650000	936	849	-0.140744
BS-seq	Chr1	0.65	651000	874	724	-0.271644
BS-seq	Chr1	0.651	652000	809	608	-0.412068
BS-seq	Chr1	0.652	653000	911	959	0.0740798
BS-seq	Chr1	0.653	654000	879	853	-0.0433174
BS-seq	Chr1	0.654	655000	889	855	-0.056259
BS-seq	Chr1	0.655	656000	925	816	-0.180884
BS-seq	Chr1	0.656	657000	953	828	-0.202845
BS-seq	Chr1	0.657	658000	1007	830	-0.27888
BS-seq	Chr1	0.658	659000	897	823	-0.124216
BS-seq	Chr1	0.659	660000	776	663	-0.227048
BS-seq	Chr1	0.66	661000	945	864	-0.129283
BS-seq	Chr1	0.661	662000	867	725	-0.258051
BS-seq	Chr1	0.662	663000	788	820	0.0574283
BS-seq	Chr1	0.663	664000	868	710	-0.289876
BS-seq	Chr1	0.664	665000	783	801	0.0327899
BS-seq	Chr1	0.665	666000	953	891	-0.0970508
BS-seq	Chr1	0.666	667000	931	912	-0.0297473
BS-seq	Chr1	0.667	668000	912	849	-0.103269
BS-seq	Chr1	0.668	669000	867	699	-0.31074
BS-seq	Chr1	0.669	670000	829	737	-0.169707
BS-seq	Chr1	0.67	671000	882	1176	0.415037
BS-seq	Chr1	0.671	672000	831	727	-0.192893
BS-seq	Chr1	0.672	673000	841	731	-0.202234
BS-seq	Chr1	0.673	674000	879	786	-0.161334
BS-seq	Chr1	0.674	675000	889	796	-0.159415
BS-seq	Chr1	0.675	676000	934	763	-0.291739
BS-seq	Chr1	0.676	677000	833	858	0.0426612
BS-seq	Chr1	0.677	678000	830	849	0.0326532
BS-seq	Chr1	0.678	679000	1037	904	-0.198021
BS-seq	Chr1	0.679	680000	901	723	-0.317531
BS-seq	Chr1	0.68	681000	880	779	-0.17588
BS-seq	Chr1	0.681	682000	929	898	-0.0489632
BS-seq	Chr1	0.682	683000	880	825	-0.0931094
BS-seq	Chr1	0.683	684000	975	762	-0.355611
BS-seq	Chr1	0.684	685000	950	1102	0.214125
BS-seq	Chr1	0.685	686000	923	998	0.112709
BS-seq	Chr1	0.686	687000	854	804	-0.0870406
BS-seq	Chr1	0.687	688000	703	712	0.0183526
BS-seq	Chr1	0.688	689000	851	693	-0.296304
BS-seq	Chr1	0.689	690000	859	801	-0.100856
BS-seq	Chr1	0.69	691000	939	867	-0.115093
BS-seq	Chr1	0.691	692000	989	734	-0.43019
BS-seq	Chr1	0.692	693000	881	682	-0.36937
BS-seq	Chr1	0.693	694000	902	970	0.104857
BS-seq	Chr1	0.694	695000	831	670	-0.310687
BS-seq	Chr1	0.695	696000	917	687	-0.416612
BS-seq	Chr1	0.696	697000	591	643	0.121661
BS-seq	Chr1	0.697	698000	605	835	0.464841
BS-seq	Chr1	0.698	699000	893	852	-0.0678067
BS-seq	Chr1	0.699	700000	901	883	-0.0291137
BS-seq	Chr1	0.7	701000	890	902	0.0193221
BS-seq	Chr1	0.701	702000	964	828	-0.219402
BS-seq	Chr1	0.702	703000	817	668	-0.290488
BS-seq	Chr1	0.703	704000	950	906	-0.0684165
BS-seq	Chr1	0.704	705000	896	861	-0.0574855
BS-seq	Chr1	0.705	706000	785	765	-0.0372329
BS-seq	Chr1	0.706	707000	775	796	0.0385721
BS-seq	Chr1	0.707	708000	776	721	-0.106057
BS-seq	Chr1	0.708	709000	898	741	-0.277242
BS-seq	Chr1	0.709	710000	994	884	-0.169199
BS-seq	Chr1	0.71	711000	941	824	-0.19155
BS-seq	Chr1	0.711	712000	809	719	-0.170148
BS-seq	Chr1	0.712	713000	786	800	0.0254707
BS-seq	Chr1	0.713	714000	1183	767	-0.625152
BS-seq	Chr1	0.714	715000	887	713	-0.315032
BS-seq	Chr1	0.715	716000	956	863	-0.14765
BS-seq	Chr1	0.716	717000	1056	1042	-0.0192546
BS-seq	Chr1	0.717	718000	955	725	-0.39752
BS-seq	Chr1	0.718	719000	859	726	-0.242689
BS-seq	Chr1	0.719	720000	991	681	-0.54123
BS-seq	Chr1	0.72	721000	962	747	-0.364929
BS-seq	Chr1	0.721	722000	882	614	-0.52254
BS-seq	Chr1	0.722	723000	993	844	-0.234551
BS-seq	Chr1	0.723	724000	916	824	-0.152703
BS-seq	Chr1	0.724	725000	1059	848	-0.320566
BS-seq	Chr1	0.725	726000	920	960	0.0614005
BS-seq	Chr1	0.726	727000	934	871	-0.10075
BS-seq	Chr1	0.727	728000	754	903	0.260161
BS-seq	Chr1	0.728	729000	815	840	0.0435893
BS-seq	Chr1	0.729	730000	1024	990	-0.0487153
BS-seq	Chr1	0.73	731000	955	788	-0.277305
BS-seq	Chr1	0.731	732000	934	872	-0.0990944
BS-seq	Chr1	0.732	733000	841	918	0.126388
BS-seq	Chr1	0.733	734000	993	963	-0.0442579
BS-seq	Chr1	0.734	735000	852	782	-0.123685
BS-seq	Chr1	0.735	736000	806	800	-0.0107798
BS-seq	Chr1	0.736	737000	873	689	-0.341478
BS-seq	Chr1	0.737	738000	865	889	0.0394833
BS-seq	Chr1	0.738	739000	893	962	0.107377
BS-seq	Chr1	0.739	740000	1078	818	-0.398184
BS-seq	Chr1	0.74	741000	862	741	-0.218214
BS-seq	Chr1	0.741	742000	892	786	-0.182514
BS-seq	Chr1	0.742	743000	896	759	-0.239399
BS-seq	Chr1	0.743	744000	923	816	-0.177761
BS-seq	Chr1	0.744	745000	972	826	-0.234815
BS-seq	Chr1	0.745	746000	934	823	-0.18253
BS-seq	Chr1	0.746	747000	857	841	-0.0271894
BS-seq	Chr1	0.747	748000	949	902	-0.0732807
BS-seq	Chr1	0.748	749000	877	850	-0.045114
BS-seq	Chr1	0.749	750000	941	775	-0.279998
BS-seq	Chr1	0.75	751000	1000	846	-0.24127
BS-seq	Chr1	0.751	752000	951	862	-0.141757
BS-seq	Chr1	0.752	753000	938	743	-0.336226
BS-seq	Chr1	0.753	754000	806	715	-0.172837
BS-seq	Chr1	0.754	755000	965	650	-0.570089
BS-seq	Chr1	0.755	756000	1027	999	-0.0398796
BS-seq	Chr1	0.756	757000	894	785	-0.187582
BS-seq	Chr1	0.757	758000	949	921	-0.0432069
BS-seq	Chr1	0.758	759000	612	667	0.124155
BS-seq	Chr1	0.759	760000	179	247	0.464551
BS-seq	Chr1	0.76	761000	548	531	-0.045464
BS-seq	Chr1	0.761	762000	992	721	-0.460341
BS-seq	Chr1	0.762	763000	904	830	-0.123211
BS-seq	Chr1	0.763	764000	929	807	-0.20311
BS-seq	Chr1	0.764	765000	990	826	-0.261287
BS-seq	Chr1	0.765	766000	1047	967	-0.114674
BS-seq	Chr1	0.766	767000	807	721	-0.162569
BS-seq	Chr1	0.767	768000	860	817	-0.0740006
BS-seq	Chr1	0.768	769000	855	821	-0.0585422
BS-seq	Chr1	0.769	770000	894	910	0.0255917
BS-seq	Chr1	0.77	771000	920	872	-0.0773057
BS-seq	Chr1	0.771	772000	960	1000	0.0588937
BS-seq	Chr1	0.772	773000	918	877	-0.0659173
BS-seq	Chr1	0.773	774000	877	949	0.113831
BS-seq	Chr1	0.774	775000	877	820	-0.0969529
BS-seq	Chr1	0.775	776000	899	942	0.0674059
BS-seq	Chr1	0.776	777000	979	773	-0.34084
BS-seq	Chr1	0.777	778000	1006	843	-0.255026
BS-seq	Chr1	0.778	779000	957	967	0.014997
BS-seq	Chr1	0.779	780000	960	911	-0.0755834
BS-seq	Chr1	0.78	781000	572	559	-0.0331669
BS-seq	Chr1	0.781	782000	495	678	0.453857
BS-seq	Chr1	0.782	783000	736	947	0.363659
BS-seq	Chr1	0.783	784000	944	731	-0.368915
BS-seq	Chr1	0.784	785000	827	791	-0.0642096
BS-seq	Chr1	0.785	786000	696	770	0.145771
BS-seq	Chr1	0.786	787000	915	1055	0.205399
BS-seq	Chr1	0.787	788000	1096	811	-0.434474
BS-seq	Chr1	0.788	789000	861	765	-0.170553
BS-seq	Chr1	0.789	790000	818	861	0.0739124
BS-seq	Chr1	0.79	791000	1064	772	-0.462825
BS-seq	Chr1	0.791	792000	776	762	-0.0262657
BS-seq	Chr1	0.792	793000	508	628	0.305936
BS-seq	Chr1	0.793	794000	791	694	-0.188742
BS-seq	Chr1	0.794	795000	873	801	-0.124179
BS-seq	Chr1	0.795	796000	933	724	-0.365887
BS-seq	Chr1	0.796	797000	1009	952	-0.0838927
BS-seq	Chr1	0.797	798000	919	824	-0.157421
BS-seq	Chr1	0.798	799000	953	925	-0.0430228
BS-seq	Chr1	0.799	800000	912	803	-0.183634
BS-seq	Chr1	0.8	801000	1071	870	-0.299871
BS-seq	Chr1	0.801	802000	957	888	-0.107959
BS-seq	Chr1	0.802	803000	901	893	-0.0128669
BS-seq	Chr1	0.803	804000	891	877	-0.0228486
BS-seq	Chr1	0.804	805000	974	999	0.0365629
BS-seq	Chr1	0.805	806000	927	947	0.0307951
BS-seq	Chr1	0.806	807000	1097	1043	-0.0728244
BS-seq	Chr1	0.807	808000	773	818	0.0816324
BS-seq	Chr1	0.808	809000	867	826	-0.0698902
BS-seq	Chr1	0.809	810000	897	896	-0.00160925
BS-seq	Chr1	0.81	811000	862	815	-0.0808878
BS-seq	Chr1	0.811	812000	996	956	-0.0591351
BS-seq	Chr1	0.812	813000	989	730	-0.438074
BS-seq	Chr1	0.813	814000	828	716	-0.209671
BS-seq	Chr1	0.814	815000	855	652	-0.391052
BS-seq	Chr1	0.815	816000	861	664	-0.37483
BS-seq	Chr1	0.816	817000	869	782	-0.152188
BS-seq	Chr1	0.817	818000	875	858	-0.0283054
BS-seq	Chr1	0.818	819000	948	799	-0.246692
BS-seq	Chr1	0.819	820000	748	691	-0.114353
BS-seq	Chr1	0.82	821000	874	649	-0.429415
BS-seq	Chr1	0.821	822000	880	895	0.0243842
BS-seq	Chr1	0.822	823000	846	988	0.223853
BS-seq	Chr1	0.823	824000	1103	1064	-0.0519346
BS-seq	Chr1	0.824	825000	1003	780	-0.362776
BS-seq	Chr1	0.825	826000	1025	771	-0.410821
BS-seq	Chr1	0.826	827000	1021	938	-0.122323
BS-seq	Chr1	0.827	828000	937	780	-0.264575
BS-seq	Chr1	0.828	829000	944	892	-0.0817431
BS-seq	Chr1	0.829	830000	960	1166	0.280461
BS-seq	Chr1	0.83	831000	891	908	0.0272669
BS-seq	Chr1	0.831	832000	938	740	-0.342063
BS-seq	Chr1	0.832	833000	1007	773	-0.381523
BS-seq	Chr1	0.833	834000	829	739	-0.165798
BS-seq	Chr1	0.834	835000	1009	946	-0.0930141
BS-seq	Chr1	0.835	836000	884	854	-0.0498103
BS-seq	Chr1	0.836	837000	1001	772	-0.374769
BS-seq	Chr1	0.837	838000	1054	735	-0.520059
BS-seq	Chr1	0.838	839000	1040	885	-0.232834
BS-seq	Chr1	0.839	840000	802	771	-0.0568714
BS-seq	Chr1	0.84	841000	950	864	-0.136896
BS-seq	Chr1	0.841	842000	1004	694	-0.532752
BS-seq	Chr1	0.842	843000	955	773	-0.305032
BS-seq	Chr1	0.843	844000	926	591	-0.647854
BS-seq	Chr1	0.844	845000	893	674	-0.405912
BS-seq	Chr1	0.845	846000	919	800	-0.200065
BS-seq	Chr1	0.846	847000	960	809	-0.246895
BS-seq	Chr1	0.847	848000	893	605	-0.561725
BS-seq	Chr1	0.848	849000	884	793	-0.156726
BS-seq	Chr1	0.849	850000	926	948	0.0338749
BS-seq	Chr1	0.85	851000	946	962	0.0241967
BS-seq	Chr1	0.851	852000	939	1006	0.0994332
BS-seq	Chr1	0.852	853000	883	891	0.013012
BS-seq	Chr1	0.853	854000	1078	717	-0.588312
BS-seq	Chr1	0.854	855000	868	930	0.0995357
BS-seq	Chr1	0.855	856000	956	883	-0.114597
BS-seq	Chr1	0.856	857000	889	784	-0.18133
BS-seq	Chr1	0.857	858000	882	762	-0.210988
BS-seq	Chr1	0.858	859000	1030	834	-0.304525
BS-seq	Chr1	0.859	860000	868	707	-0.295985
BS-seq	Chr1	0.86	861000	751	884	0.235233
BS-seq	Chr1	0.861	862000	942	879	-0.0998639
BS-seq	Chr1	0.862	863000	849	707	-0.264054
BS-seq	Chr1	0.863	864000	779	813	0.061632
BS-seq	Chr1	0.864	865000	882	996	0.175367
BS-seq	Chr1	0.865	866000	904	958	0.0837029
BS-seq	Chr1	0.866	867000	1008	1038	0.0423108
BS-seq	Chr1	0.867	868000	835	809	-0.0456365
BS-seq	Chr1	0.868	869000	822	856	0.0584724
BS-seq	Chr1	0.869	870000	1039	941	-0.142929
BS-seq	Chr1	0.87	871000	815	621	-0.392207
BS-seq	Chr1	0.871	872000	965	831	-0.21568
BS-seq	Chr1	0.872	873000	1091	994	-0.134333
BS-seq	Chr1	0.873	874000	587	614	0.0648782
BS-seq	Chr1	0.874	875000	588	415	-0.502705
BS-seq	Chr1	0.875	876000	545	499	-0.127216
BS-seq	Chr1	0.876	877000	1108	948	-0.224999
BS-seq	Chr1	0.877	878000	1004	813	-0.304432
BS-seq	Chr1	0.878	879000	1042	787	-0.40492
BS-seq	Chr1	0.879	880000	874	763	-0.19595
BS-seq	Chr1	0.88	881000	1019	801	-0.34728
BS-seq	Chr1	0.881	882000	1018	850	-0.260203
BS-seq	Chr1	0.882	883000	1145	1141	-0.00504881
BS-seq	Chr1	0.883	884000	917	772	-0.248321
BS-seq	Chr1	0.884	885000	1116	837	-0.415037
BS-seq	Chr1	0.885	886000	1037	895	-0.212456
BS-seq	Chr1	0.886	887000	962	855	-0.170112
BS-seq	Chr1	0.887	888000	892	857	-0.0577485
BS-seq	Chr1	0.888	889000	817	872	0.0939921
BS-seq	Chr1	0.889	890000	342	482	0.495037
BS-seq	Chr1	0.89	891000	1040	1052	0.0165512
BS-seq	Chr1	0.891	892000	1134	1023	-0.148614
BS-seq	Chr1	0.892	893000	814	640	-0.346957
BS-seq	Chr1	0.893	894000	805	685	-0.232885
BS-seq	Chr1	0.894	895000	957	902	-0.0853915
BS-seq	Chr1	0.895	896000	933	728	-0.357939
BS-seq	Chr1	0.896	897000	846	780	-0.117184
BS-seq	Chr1	0.897	898000	818	998	0.286939
BS-seq	Chr1	0.898	899000	956	1010	0.0792728
BS-seq	Chr1	0.899	900000	930	846	-0.136573
BS-seq	Chr1	0.9	901000	1012	1055	0.0600337
BS-seq	Chr1	0.901	902000	941	954	0.0197945
BS-seq	Chr1	0.902	903000	1078	858	-0.329308
BS-seq	Chr1	0.903	904000	792	893	0.17316
BS-seq	Chr1	0.904	905000	923	864	-0.0952993
BS-seq	Chr1	0.905	906000	993	814	-0.286765
BS-seq	Chr1	0.906	907000	903	979	0.116583
BS-seq	Chr1	0.907	908000	862	917	0.0892339
BS-seq	Chr1	0.908	909000	1061	792	-0.421852
BS-seq	Chr1	0.909	910000	982	813	-0.272468
BS-seq	Chr1	0.91	911000	911	728	-0.323513
BS-seq	Chr1	0.911	912000	1054	832	-0.341219
BS-seq	Chr1	0.912	913000	689	722	0.0674949
BS-seq	Chr1	0.913	914000	778	848	0.124294
BS-seq	Chr1	0.914	915000	1025	774	-0.405218
BS-seq	Chr1	0.915	916000	985	706	-0.480456
BS-seq	Chr1	0.916	917000	927	872	-0.0882412
BS-seq	Chr1	0.917	918000	926	689	-0.426508
BS-seq	Chr1	0.918	919000	910	718	-0.341883
BS-seq	Chr1	0.919	920000	981	754	-0.379689
BS-seq	Chr1	0.92	921000	933	843	-0.146344
BS-seq	Chr1	0.921	922000	993	914	-0.1196
BS-seq	Chr1	0.922	923000	846	987	0.222392
BS-seq	Chr1	0.923	924000	960	764	-0.329462
BS-seq	Chr1	0.924	925000	852	837	-0.0256258
BS-seq	Chr1	0.925	926000	900	825	-0.125531
BS-seq	Chr1	0.926	927000	775	812	0.0672834
BS-seq	Chr1	0.927	928000	820	932	0.184706
BS-seq	Chr1	0.928	929000	937	983	0.0691424
BS-seq	Chr1	0.929	930000	749	764	0.0286069
BS-seq	Chr1	0.93	931000	821	845	0.0415691
BS-seq	Chr1	0.931	932000	994	729	-0.447327
BS-seq	Chr1	0.932	933000	952	922	-0.0461948
BS-seq	Chr1	0.933	934000	943	1030	0.127315
BS-seq	Chr1	0.934	935000	1023	869	-0.235378
BS-seq	Chr1	0.935	936000	871	718	-0.278689
BS-seq	Chr1	0.936	937000	957	813	-0.235264
BS-seq	Chr1	0.937	938000	824	825	0.00174978
BS-seq	Chr1	0.938	939000	917	756	-0.278535
BS-seq	Chr1	0.939	940000	929	748	-0.31264
BS-seq	Chr1	0.94	941000	968	911	-0.087556
BS-seq	Chr1	0.941	942000	967	786	-0.298987
BS-seq	Chr1	0.942	943000	869	875	0.00992684
BS-seq	Chr1	0.943	944000	981	948	-0.0493661
BS-seq	Chr1	0.944	945000	839	1074	0.356251
BS-seq	Chr1	0.945	946000	1010	833	-0.277967
BS-seq	Chr1	0.946	947000	992	909	-0.12606
BS-seq	Chr1	0.947	948000	953	808	-0.238121
BS-seq	Chr1	0.948	949000	917	821	-0.15954
BS-seq	Chr1	0.949	950000	881	764	-0.205569
BS-seq	Chr1	0.95	951000	928	712	-0.382248
BS-seq	Chr1	0.951	952000	779	772	-0.0130225
BS-seq	Chr1	0.952	953000	864	950	0.136896
BS-seq	Chr1	0.953	954000	815	940	0.205861
BS-seq	Chr1	0.954	955000	957	912	-0.0694851
BS-seq	Chr1	0.955	956000	1014	688	-0.559577
BS-seq	Chr1	0.956	957000	1017	964	-0.0772146
BS-seq	Chr1	0.957	958000	1030	770	-0.419714
BS-seq	Chr1	0.958	959000	1196	1457	0.284783
BS-seq	Chr1	0.959	960000	949	1082	0.189221
BS-seq	Chr1	0.96	961000	861	915	0.0877585
BS-seq	Chr1	0.961	962000	913	936	0.0358937
BS-seq	Chr1	0.962	963000	1049	1184	0.174654
BS-seq	Chr1	0.963	964000	1072	1060	-0.0162406
BS-seq	Chr1	0.964	965000	929	910	-0.0298121
BS-seq	Chr1	0.965	966000	886	848	-0.0632424
BS-seq	Chr1	0.966	967000	867	714	-0.280108
BS-seq	Chr1	0.967	968000	928	799	-0.215929
BS-seq	Chr1	0.968	969000	1142	815	-0.486691
BS-seq	Chr1	0.969	970000	939	940	0.0015356
BS-seq	Chr1	0.97	971000	892	930	0.060187
BS-seq	Chr1	0.971	972000	766	863	0.172016
BS-seq	Chr1	0.972	973000	997	1081	0.116701
BS-seq	Chr1	0.973	974000	812	882	0.119299
BS-seq	Chr1	0.974	975000	958	878	-0.125805
BS-seq	Chr1	0.975	976000	946	843	-0.166308
BS-seq	Chr1	0.976	977000	762	742	-0.0383718
BS-seq	Chr1	0.977	978000	916	954	0.0586417
BS-seq	Chr1	0.978	979000	958	972	0.0209307
BS-seq	Chr1	0.979	980000	980	875	-0.163499
BS-seq	Chr1	0.98	981000	949	803	-0.241008
BS-seq	Chr1	0.981	982000	949	902	-0.0732807
BS-seq	Chr1	0.982	983000	1026	822	-0.31982
BS-seq	Chr1	0.983	984000	1108	994	-0.15664
BS-seq	Chr1	0.984	985000	967	978	0.0163186
BS-seq	Chr1	0.985	986000	924	939	0.0232323
BS-seq	Chr1	0.986	987000	865	772	-0.164099
BS-seq	Chr1	0.987	988000	1040	701	-0.569097
BS-seq	Chr1	0.988	989000	955	992	0.0548394
BS-seq	Chr1	0.989	990000	997	801	-0.315791
BS-seq	Chr1	0.99	991000	1014	769	-0.399002
BS-seq	Chr1	0.991	992000	954	767	-0.314763
BS-seq	Chr1	0.992	993000	925	781	-0.244131
BS-seq	Chr1	0.993	994000	968	790	-0.293154
BS-seq	Chr1	0.994	995000	900	722	-0.317926
BS-seq	Chr1	0.995	996000	1075	817	-0.395929
BS-seq	Chr1	0.996	997000	938	871	-0.106915
BS-seq	Chr1	0.997	998000	1002	1025	0.0327414
BS-seq	Chr1	0.998	999000	964	890	-0.115228
BS-seq	Chr1	0.999	1000000	1081	985	-0.134171
BS-seq	Chr1	1	1001000	941	956	0.0228159
BS-seq	Chr1	1.001	1002000	833	867	0.0577155
BS-seq	Chr1	1.002	1003000	966	781	-0.306701
BS-seq	Chr1	1.003	1004000	796	770	-0.04791
BS-seq	Chr1	1.004	1005000	970	877	-0.145408
BS-seq	Chr1	1.005	1006000	811	701	-0.210287
BS-seq	Chr1	1.006	1007000	767	696	-0.140139
BS-seq	Chr1	1.007	1008000	964	795	-0.278078
BS-seq	Chr1	1.008	1009000	737	653	-0.174582
BS-seq	Chr1	1.009	1010000	495	451	-0.134301
BS-seq	Chr1	1.01	1011000	529	435	-0.282252
BS-seq	Chr1	1.011	1012000	867	786	-0.141503
BS-seq	Chr1	1.012	1013000	886	738	-0.263686
BS-seq	Chr1	1.013	1014000	749	841	0.16714
BS-seq	Chr1	1.014	1015000	935	861	-0.118953
BS-seq	Chr1	1.015	1016000	969	937	-0.0484476
BS-seq	Chr1	1.016	1017000	938	879	-0.0937248
BS-seq	Chr1	1.017	1018000	767	798	0.0571622
BS-seq	Chr1	1.018	1019000	1039	1048	0.0124431
BS-seq	Chr1	1.019	1020000	795	733	-0.117142
BS-seq	Chr1	1.02	1021000	985	857	-0.200829
BS-seq	Chr1	1.021	1022000	805	621	-0.374396
BS-seq	Chr1	1.022	1023000	901	817	-0.141191
BS-seq	Chr1	1.023	1024000	761	853	0.164649
BS-seq	Chr1	1.024	1025000	904	911	0.0111283
BS-seq	Chr1	1.025	1026000	870	855	-0.025091
BS-seq	Chr1	1.026	1027000	926	638	-0.537456
BS-seq	Chr1	1.027	1028000	990	838	-0.240478
BS-seq	Chr1	1.028	1029000	929	662	-0.488847
BS-seq	Chr1	1.029	1030000	821	910	0.148484
BS-seq	Chr1	1.03	1031000	808	935	0.210611
BS-seq	Chr1	1.031	1032000	903	924	0.0331669
BS-seq	Chr1	1.032	1033000	956	881	-0.117869
BS-seq	Chr1	1.033	1034000	897	846	-0.0844503
BS-seq	Chr1	1.034	1035000	970	823	-0.237092
BS-seq	Chr1	1.035	1036000	1020	686	-0.572289
BS-seq	Chr1	1.036	1037000	901	770	-0.226669
BS-seq	Chr1	1.037	1038000	1012	747	-0.438029
BS-seq	Chr1	1.038	1039000	964	828	-0.219402
BS-seq	Chr1	1.039	1040000	815	670	-0.282639
BS-seq	Chr1	1.04	1041000	831	769	-0.111865
BS-seq	Chr1	1.041	1042000	973	856	-0.184829
BS-seq	Chr1	1.042	1043000	938	819	-0.195724
BS-seq	Chr1	1.043	1044000	958	741	-0.370552
BS-seq	Chr1	1.044	1045000	958	1149	0.262281
BS-seq	Chr1	1.045	1046000	882	861	-0.0347654
BS-seq	Chr1	1.046	1047000	954	836	-0.190486
BS-seq	Chr1	1.047	1048000	1081	967	-0.160779
BS-seq	Chr1	1.048	1049000	819	831	0.020985
BS-seq	Chr1	1.049	1050000	723	732	0.017848
BS-seq	Chr1	1.05	1051000	964	714	-0.433109
BS-seq	Chr1	1.051	1052000	927	641	-0.532245
BS-seq	Chr1	1.052	1053000	1017	988	-0.0417367
BS-seq	Chr1	1.053	1054000	1010	873	-0.210302
BS-seq	Chr1	1.054	1055000	909	782	-0.217112
BS-seq	Chr1	1.055	1056000	981	840	-0.223864
BS-seq	Chr1	1.056	1057000	954	740	-0.366464
BS-seq	Chr1	1.057	1058000	759	763	0.00758317
BS-seq	Chr1	1.058	1059000	1033	682	-0.598997
BS-seq	Chr1	1.059	1060000	932	765	-0.28487
BS-seq	Chr1	1.06	1061000	915	770	-0.248913
BS-seq	Chr1	1.061	1062000	1029	815	-0.336371
BS-seq	Chr1	1.062	1063000	1098	776	-0.500749
BS-seq	Chr1	1.063	1064000	854	642	-0.411663
BS-seq	Chr1	1.064	1065000	835	798	-0.0653875
BS-seq	Chr1	1.065	1066000	979	833	-0.232992
BS-seq	Chr1	1.066	1067000	919	882	-0.0592862
BS-seq	Chr1	1.067	1068000	911	812	-0.165971
BS-seq	Chr1	1.068	1069000	906	848	-0.0954468
BS-seq	Chr1	1.069	1070000	940	610	-0.623852
BS-seq	Chr1	1.07	1071000	787	745	-0.0791232
BS-seq	Chr1	1.071	1072000	1077	955	-0.173446
BS-seq	Chr1	1.072	1073000	1154	1068	-0.111732
BS-seq	Chr1	1.073	1074000	922	845	-0.125815
BS-seq	Chr1	1.074	1075000	946	901	-0.0703131
BS-seq	Chr1	1.075	1076000	844	850	0.0102198
BS-seq	Chr1	1.076	1077000	875	776	-0.173226
BS-seq	Chr1	1.077	1078000	992	694	-0.515404
BS-seq	Chr1	1.078	1079000	994	928	-0.099121
BS-seq	Chr1	1.079	1080000	1005	836	-0.265621
BS-seq	Chr1	1.08	1081000	923	722	-0.354332
BS-seq	Chr1	1.081	1082000	1056	689	-0.616034
BS-seq	Chr1	1.082	1083000	1105	698	-0.662747
BS-seq	Chr1	1.083	1084000	895	670	-0.417727
BS-seq	Chr1	1.084	1085000	841	732	-0.200262
BS-seq	Chr1	1.085	1086000	857	858	0.00168244
BS-seq	Chr1	1.086	1087000	861	794	-0.116874
BS-seq	Chr1	1.087	1088000	983	783	-0.328179
BS-seq	Chr1	1.088	1089000	952	894	-0.0906867
BS-seq	Chr1	1.089	1090000	971	848	-0.195407
BS-seq	Chr1	1.09	1091000	1017	979	-0.0549389
BS-seq	Chr1	1.091	1092000	880	798	-0.141115
BS-seq	Chr1	1.092	1093000	901	870	-0.0505117
BS-seq	Chr1	1.093	1094000	941	853	-0.141649
BS-seq	Chr1	1.094	1095000	869	801	-0.117554
BS-seq	Chr1	1.095	1096000	997	926	-0.106581
BS-seq	Chr1	1.096	1097000	693	715	0.0450879
BS-seq	Chr1	1.097	1098000	938	833	-0.171271
BS-seq	Chr1	1.098	1099000	971	888	-0.128912
BS-seq	Chr1	1.099	1100000	882	906	0.0387324
BS-seq	Chr1	1.1	1101000	908	787	-0.206329
BS-seq	Chr1	1.101	1102000	959	924	-0.053638
BS-seq	Chr1	1.102	1103000	986	986	0
BS-seq	Chr1	1.103	1104000	877	939	0.0985483
BS-seq	Chr1	1.104	1105000	1044	857	-0.284755
BS-seq	Chr1	1.105	1106000	933	718	-0.377893
BS-seq	Chr1	1.106	1107000	696	616	-0.176157
BS-seq	Chr1	1.107	1108000	821	785	-0.0646896
BS-seq	Chr1	1.108	1109000	830	782	-0.0859427
BS-seq	Chr1	1.109	1110000	894	793	-0.172954
BS-seq	Chr1	1.11	1111000	976	932	-0.0665512
BS-seq	Chr1	1.111	1112000	925	781	-0.244131
BS-seq	Chr1	1.112	1113000	997	840	-0.247204
BS-seq	Chr1	1.113	1114000	973	916	-0.0870922
BS-seq	Chr1	1.114	1115000	776	737	-0.074392
BS-seq	Chr1	1.115	1116000	912	740	-0.301509
BS-seq	Chr1	1.116	1117000	927	851	-0.12341
BS-seq	Chr1	1.117	1118000	972	825	-0.236562
BS-seq	Chr1	1.118	1119000	878	788	-0.156025
BS-seq	Chr1	1.119	1120000	752	731	-0.0408613
BS-seq	Chr1	1.12	1121000	1001	813	-0.300115
BS-seq	Chr1	1.121	1122000	931	870	-0.0977658
BS-seq	Chr1	1.122	1123000	964	1133	0.233043
BS-seq	Chr1	1.123	1124000	1018	1032	0.0197054
BS-seq	Chr1	1.124	1125000	965	1022	0.0827943
BS-seq	Chr1	1.125	1126000	969	949	-0.0300886
BS-seq	Chr1	1.126	1127000	952	919	-0.0508967
BS-seq	Chr1	1.127	1128000	908	732	-0.310849
BS-seq	Chr1	1.128	1129000	848	774	-0.131731
BS-seq	Chr1	1.129	1130000	833	914	0.133878
BS-seq	Chr1	1.13	1131000	884	833	-0.0857299
BS-seq	Chr1	1.131	1132000	908	916	0.0126553
BS-seq	Chr1	1.132	1133000	767	861	0.166787
BS-seq	Chr1	1.133	1134000	964	1016	0.0757954
BS-seq	Chr1	1.134	1135000	995	1011	0.0230146
BS-seq	Chr1	1.135	1136000	892	990	0.150385
BS-seq	Chr1	1.136	1137000	882	895	0.021109
BS-seq	Chr1	1.137	1138000	985	933	-0.0782466
BS-seq	Chr1	1.138	1139000	971	1045	0.10596
BS-seq	Chr1	1.139	1140000	899	1002	0.156489
BS-seq	Chr1	1.14	1141000	912	721	-0.339035
BS-seq	Chr1	1.141	1142000	975	736	-0.405696
BS-seq	Chr1	1.142	1143000	923	823	-0.165438
BS-seq	Chr1	1.143	1144000	872	745	-0.227088
BS-seq	Chr1	1.144	1145000	1050	905	-0.2144
BS-seq	Chr1	1.145	1146000	987	999	0.0174346
BS-seq	Chr1	1.146	1147000	843	840	-0.0051433
BS-seq	Chr1	1.147	1148000	980	1095	0.160077
BS-seq	Chr1	1.148	1149000	842	736	-0.194114
BS-seq	Chr1	1.149	1150000	1240	936	-0.40576
BS-seq	Chr1	1.15	1151000	881	741	-0.249668
BS-seq	Chr1	1.151	1152000	960	1041	0.116864
BS-seq	Chr1	1.152	1153000	911	937	0.040598
BS-seq	Chr1	1.153	1154000	866	815	-0.087567
BS-seq	Chr1	1.154	1155000	875	876	0.00164785
BS-seq	Chr1	1.155	1156000	1064	873	-0.285445
BS-seq	Chr1	1.156	1157000	1078	763	-0.498602
BS-seq	Chr1	1.157	1158000	849	865	0.0269356
BS-seq	Chr1	1.158	1159000	949	996	0.0697377
BS-seq	Chr1	1.159	1160000	942	966	0.0362961
BS-seq	Chr1	1.16	1161000	376	599	0.671823
BS-seq	Chr1	1.161	1162000	932	775	-0.266134
BS-seq	Chr1	1.162	1163000	810	922	0.186845
BS-seq	Chr1	1.163	1164000	756	779	0.0432371
BS-seq	Chr1	1.164	1165000	763	755	-0.0152064
BS-seq	Chr1	1.165	1166000	819	673	-0.283257
BS-seq	Chr1	1.166	1167000	983	830	-0.24408
BS-seq	Chr1	1.167	1168000	865	787	-0.136336
BS-seq	Chr1	1.168	1169000	890	780	-0.190331
BS-seq	Chr1	1.169	1170000	855	880	0.0415791
BS-seq	Chr1	1.17	1171000	904	826	-0.130181
BS-seq	Chr1	1.171	1172000	798	954	0.257601
BS-seq	Chr1	1.172	1173000	784	886	0.176453
BS-seq	Chr1	1.173	1174000	884	877	-0.0114695
BS-seq	Chr1	1.174	1175000	719	798	0.150397
BS-seq	Chr1	1.175	1176000	1058	971	-0.123796
BS-seq	Chr1	1.176	1177000	883	741	-0.25294
BS-seq	Chr1	1.177	1178000	924	764	-0.27432
BS-seq	Chr1	1.178	1179000	879	763	-0.20418
BS-seq	Chr1	1.179	1180000	1003	932	-0.10592
BS-seq	Chr1	1.18	1181000	977	802	-0.284756
BS-seq	Chr1	1.181	1182000	954	813	-0.230734
BS-seq	Chr1	1.182	1183000	936	701	-0.417094
BS-seq	Chr1	1.183	1184000	909	872	-0.0599522
BS-seq	Chr1	1.184	1185000	1124	1432	0.349389
BS-seq	Chr1	1.185	1186000	818	1022	0.321222
BS-seq	Chr1	1.186	1187000	1016	834	-0.284781
BS-seq	Chr1	1.187	1188000	958	861	-0.154012
BS-seq	Chr1	1.188	1189000	774	747	-0.0512253
BS-seq	Chr1	1.189	1190000	856	749	-0.192645
BS-seq	Chr1	1.19	1191000	1073	775	-0.469382
BS-seq	Chr1	1.191	1192000	1008	690	-0.546827
BS-seq	Chr1	1.192	1193000	1117	974	-0.197636
BS-seq	Chr1	1.193	1194000	959	677	-0.502375
BS-seq	Chr1	1.194	1195000	497	622	0.323669
BS-seq	Chr1	1.195	1196000	791	833	0.0746388
BS-seq	Chr1	1.196	1197000	1011	1002	-0.0129005
BS-seq	Chr1	1.197	1198000	862	943	0.12957
BS-seq	Chr1	1.198	1199000	813	803	-0.0178554
BS-seq	Chr1	1.199	1200000	949	790	-0.264555
BS-seq	Chr1	1.2	1201000	997	864	-0.206562
BS-seq	Chr1	1.201	1202000	846	942	0.155069
BS-seq	Chr1	1.202	1203000	794	914	0.203055
BS-seq	Chr1	1.203	1204000	828	838	0.0173195
BS-seq	Chr1	1.204	1205000	912	878	-0.0548129
BS-seq	Chr1	1.205	1206000	889	735	-0.274439
BS-seq	Chr1	1.206	1207000	866	1009	0.220487
BS-seq	Chr1	1.207	1208000	941	736	-0.354489
BS-seq	Chr1	1.208	1209000	829	952	0.199589
BS-seq	Chr1	1.209	1210000	945	750	-0.333424
BS-seq	Chr1	1.21	1211000	896	801	-0.161696
BS-seq	Chr1	1.211	1212000	1090	765	-0.510796
BS-seq	Chr1	1.212	1213000	903	732	-0.302882
BS-seq	Chr1	1.213	1214000	1029	623	-0.723939
BS-seq	Chr1	1.214	1215000	872	826	-0.0781864
BS-seq	Chr1	1.215	1216000	841	709	-0.24632
BS-seq	Chr1	1.216	1217000	1024	817	-0.325808
BS-seq	Chr1	1.217	1218000	963	887	-0.118602
BS-seq	Chr1	1.218	1219000	893	777	-0.200746
BS-seq	Chr1	1.219	1220000	877	803	-0.127177
BS-seq	Chr1	1.22	1221000	1015	1078	0.0868775
BS-seq	Chr1	1.221	1222000	941	1112	0.24089
BS-seq	Chr1	1.222	1223000	1027	984	-0.061706
BS-seq	Chr1	1.223	1224000	872	894	0.0359467
BS-seq	Chr1	1.224	1225000	812	877	0.111097
BS-seq	Chr1	1.225	1226000	914	1000	0.129734
BS-seq	Chr1	1.226	1227000	801	811	0.0178997
BS-seq	Chr1	1.227	1228000	1003	866	-0.211883
BS-seq	Chr1	1.228	1229000	980	992	0.0175584
BS-seq	Chr1	1.229	1230000	946	816	-0.213271
BS-seq	Chr1	1.23	1231000	959	865	-0.148831
BS-seq	Chr1	1.231	1232000	780	774	-0.0111406
BS-seq	Chr1	1.232	1233000	962	749	-0.361071
BS-seq	Chr1	1.233	1234000	871	975	0.16273
BS-seq	Chr1	1.234	1235000	914	911	-0.00474311
BS-seq	Chr1	1.235	1236000	987	904	-0.126727
BS-seq	Chr1	1.236	1237000	798	779	-0.0347654
BS-seq	Chr1	1.237	1238000	987	699	-0.497758
BS-seq	Chr1	1.238	1239000	1089	750	-0.538041
BS-seq	Chr1	1.239	1240000	893	1067	0.256828
BS-seq	Chr1	1.24	1241000	849	833	-0.0274481
BS-seq	Chr1	1.241	1242000	933	857	-0.122582
BS-seq	Chr1	1.242	1243000	818	913	0.158514
BS-seq	Chr1	1.243	1244000	814	715	-0.187086
BS-seq	Chr1	1.244	1245000	997	910	-0.131727
BS-seq	Chr1	1.245	1246000	984	824	-0.256014
BS-seq	Chr1	1.246	1247000	922	917	-0.00784502
BS-seq	Chr1	1.247	1248000	943	680	-0.471723
BS-seq	Chr1	1.248	1249000	854	776	-0.138179
BS-seq	Chr1	1.249	1250000	690	823	0.254296
BS-seq	Chr1	1.25	1251000	439	524	0.255346
BS-seq	Chr1	1.251	1252000	762	716	-0.0898314
BS-seq	Chr1	1.252	1253000	859	729	-0.236739
BS-seq	Chr1	1.253	1254000	951	685	-0.473341
BS-seq	Chr1	1.254	1255000	1023	750	-0.447844
BS-seq	Chr1	1.255	1256000	915	606	-0.594454
BS-seq	Chr1	1.256	1257000	848	722	-0.232065
BS-seq	Chr1	1.257	1258000	910	921	0.0173346
BS-seq	Chr1	1.258	1259000	1016	928	-0.130704
BS-seq	Chr1	1.259	1260000	957	908	-0.0758266
BS-seq	Chr1	1.26	1261000	892	801	-0.155241
BS-seq	Chr1	1.261	1262000	786	651	-0.271872
BS-seq	Chr1	1.262	1263000	810	795	-0.026967
BS-seq	Chr1	1.263	1264000	987	824	-0.260406
BS-seq	Chr1	1.264	1265000	882	714	-0.304855
BS-seq	Chr1	1.265	1266000	960	787	-0.286671
BS-seq	Chr1	1.266	1267000	886	732	-0.275463
BS-seq	Chr1	1.267	1268000	1013	843	-0.26503
BS-seq	Chr1	1.268	1269000	878	866	-0.0198539
BS-seq	Chr1	1.269	1270000	851	821	-0.0517769
BS-seq	Chr1	1.27	1271000	911	741	-0.297978
BS-seq	Chr1	1.271	1272000	924	901	-0.0363657
BS-seq	Chr1	1.272	1273000	908	859	-0.0800342
BS-seq	Chr1	1.273	1274000	905	945	0.0623965
BS-seq	Chr1	1.274	1275000	803	937	0.222649
BS-seq	Chr1	1.275	1276000	829	914	0.140822
BS-seq	Chr1	1.276	1277000	862	1070	0.311851
BS-seq	Chr1	1.277	1278000	873	915	0.0677901
BS-seq	Chr1	1.278	1279000	840	942	0.165338
BS-seq	Chr1	1.279	1280000	951	878	-0.115224
BS-seq	Chr1	1.28	1281000	860	743	-0.210974
BS-seq	Chr1	1.281	1282000	888	898	0.0161558
BS-seq	Chr1	1.282	1283000	943	900	-0.0673328
BS-seq	Chr1	1.283	1284000	960	853	-0.170489
BS-seq	Chr1	1.284	1285000	878	860	-0.0298843
BS-seq	Chr1	1.285	1286000	845	763	-0.147268
BS-seq	Chr1	1.286	1287000	860	1061	0.303016
BS-seq	Chr1	1.287	1288000	1029	914	-0.170977
BS-seq	Chr1	1.288	1289000	751	653	-0.20173
BS-seq	Chr1	1.289	1290000	634	737	0.217182
BS-seq	Chr1	1.29	1291000	1131	975	-0.214125
BS-seq	Chr1	1.291	1292000	982	851	-0.206564
BS-seq	Chr1	1.292	1293000	890	721	-0.303806
BS-seq	Chr1	1.293	1294000	952	837	-0.185734
BS-seq	Chr1	1.294	1295000	761	731	-0.058025
BS-seq	Chr1	1.295	1296000	1017	881	-0.207106
BS-seq	Chr1	1.296	1297000	924	681	-0.440238
BS-seq	Chr1	1.297	1298000	944	801	-0.236985
BS-seq	Chr1	1.298	1299000	896	828	-0.113868
BS-seq	Chr1	1.299	1300000	971	1022	0.073852
BS-seq	Chr1	1.3	1301000	1010	749	-0.431318
BS-seq	Chr1	1.301	1302000	987	887	-0.154116
BS-seq	Chr1	1.302	1303000	977	1001	0.0350115
BS-seq	Chr1	1.303	1304000	794	892	0.167905
BS-seq	Chr1	1.304	1305000	1062	763	-0.477029
BS-seq	Chr1	1.305	1306000	1124	841	-0.418464
BS-seq	Chr1	1.306	1307000	962	996	0.0501088
BS-seq	Chr1	1.307	1308000	937	1051	0.165642
BS-seq	Chr1	1.308	1309000	992	967	-0.0368242
BS-seq	Chr1	1.309	1310000	945	934	-0.0168918
BS-seq	Chr1	1.31	1311000	926	985	0.0891115
BS-seq	Chr1	1.311	1312000	855	868	0.0217706
BS-seq	Chr1	1.312	1313000	921	962	0.0628357
BS-seq	Chr1	1.313	1314000	934	732	-0.351579
BS-seq	Chr1	1.314	1315000	927	803	-0.207169
BS-seq	Chr1	1.315	1316000	896	807	-0.15093
BS-seq	Chr1	1.316	1317000	838	879	0.0689129
BS-seq	Chr1	1.317	1318000	931	691	-0.430095
BS-seq	Chr1	1.318	1319000	906	810	-0.161589
BS-seq	Chr1	1.319	1320000	952	860	-0.146625
BS-seq	Chr1	1.32	1321000	971	878	-0.14525
BS-seq	Chr1	1.321	1322000	946	885	-0.0961627
BS-seq	Chr1	1.322	1323000	901	804	-0.164332
BS-seq	Chr1	1.323	1324000	871	618	-0.495066
BS-seq	Chr1	1.324	1325000	1098	935	-0.23184
BS-seq	Chr1	1.325	1326000	909	779	-0.222657
BS-seq	Chr1	1.326	1327000	964	954	-0.0150439
BS-seq	Chr1	1.327	1328000	906	945	0.0608033
BS-seq	Chr1	1.328	1329000	893	878	-0.0244392
BS-seq	Chr1	1.329	1330000	1028	1004	-0.034081
BS-seq	Chr1	1.33	1331000	846	720	-0.232661
BS-seq	Chr1	1.331	1332000	1050	858	-0.29134
BS-seq	Chr1	1.332	1333000	920	787	-0.22527
BS-seq	Chr1	1.333	1334000	947	815	-0.216564
BS-seq	Chr1	1.334	1335000	867	970	0.161953
BS-seq	Chr1	1.335	1336000	918	831	-0.143646
BS-seq	Chr1	1.336	1337000	955	834	-0.195453
BS-seq	Chr1	1.337	1338000	946	853	-0.149294
BS-seq	Chr1	1.338	1339000	969	1062	0.132215
BS-seq	Chr1	1.339	1340000	1027	988	-0.0558532
BS-seq	Chr1	1.34	1341000	836	836	0
BS-seq	Chr1	1.341	1342000	910	818	-0.153766
BS-seq	Chr1	1.342	1343000	892	691	-0.368358
BS-seq	Chr1	1.343	1344000	784	830	0.0822577
BS-seq	Chr1	1.344	1345000	859	896	0.0608406
BS-seq	Chr1	1.345	1346000	957	840	-0.18813
BS-seq	Chr1	1.346	1347000	995	877	-0.18212
BS-seq	Chr1	1.347	1348000	945	827	-0.192427
BS-seq	Chr1	1.348	1349000	1148	1220	0.0877585
BS-seq	Chr1	1.349	1350000	996	922	-0.111379
BS-seq	Chr1	1.35	1351000	842	762	-0.144029
BS-seq	Chr1	1.351	1352000	925	963	0.0580824
BS-seq	Chr1	1.352	1353000	970	740	-0.390459
BS-seq	Chr1	1.353	1354000	1083	837	-0.371734
BS-seq	Chr1	1.354	1355000	1043	926	-0.171655
BS-seq	Chr1	1.355	1356000	883	661	-0.417763
BS-seq	Chr1	1.356	1357000	904	679	-0.412911
BS-seq	Chr1	1.357	1358000	641	564	-0.184629
BS-seq	Chr1	1.358	1359000	901	747	-0.270419
BS-seq	Chr1	1.359	1360000	964	830	-0.215922
BS-seq	Chr1	1.36	1361000	1010	929	-0.120605
BS-seq	Chr1	1.361	1362000	909	710	-0.356461
BS-seq	Chr1	1.362	1363000	925	881	-0.0703113
BS-seq	Chr1	1.363	1364000	1043	789	-0.402642
BS-seq	Chr1	1.364	1365000	949	738	-0.362787
BS-seq	Chr1	1.365	1366000	916	794	-0.206209
BS-seq	Chr1	1.366	1367000	961	1151	0.260279
BS-seq	Chr1	1.367	1368000	951	906	-0.0699343
BS-seq	Chr1	1.368	1369000	985	660	-0.577658
BS-seq	Chr1	1.369	1370000	876	852	-0.0400774
BS-seq	Chr1	1.37	1371000	942	861	-0.129714
BS-seq	Chr1	1.371	1372000	867	756	-0.197646
BS-seq	Chr1	1.372	1373000	973	883	-0.140026
BS-seq	Chr1	1.373	1374000	880	736	-0.257798
BS-seq	Chr1	1.374	1375000	1043	894	-0.222392
BS-seq	Chr1	1.375	1376000	801	599	-0.419246
BS-seq	Chr1	1.376	1377000	949	784	-0.275554
BS-seq	Chr1	1.377	1378000	845	839	-0.0102805
BS-seq	Chr1	1.378	1379000	753	673	-0.162043
BS-seq	Chr1	1.379	1380000	750	1015	0.436517
BS-seq	Chr1	1.38	1381000	958	1061	0.147327
BS-seq	Chr1	1.381	1382000	854	899	0.074085
BS-seq	Chr1	1.382	1383000	1004	851	-0.238528
BS-seq	Chr1	1.383	1384000	814	743	-0.131667
BS-seq	Chr1	1.384	1385000	876	741	-0.241457
BS-seq	Chr1	1.385	1386000	912	827	-0.141146
BS-seq	Chr1	1.386	1387000	903	805	-0.165737
BS-seq	Chr1	1.387	1388000	857	827	-0.0514079
BS-seq	Chr1	1.388	1389000	889	767	-0.212957
BS-seq	Chr1	1.389	1390000	957	834	-0.198472
BS-seq	Chr1	1.39	1391000	1096	756	-0.53579
BS-seq	Chr1	1.391	1392000	939	713	-0.397223
BS-seq	Chr1	1.392	1393000	1100	765	-0.523972
BS-seq	Chr1	1.393	1394000	1017	735	-0.468504
BS-seq	Chr1	1.394	1395000	989	702	-0.494499
BS-seq	Chr1	1.395	1396000	991	888	-0.158325
BS-seq	Chr1	1.396	1397000	873	808	-0.111626
BS-seq	Chr1	1.397	1398000	873	780	-0.162508
BS-seq	Chr1	1.398	1399000	1021	682	-0.582139
BS-seq	Chr1	1.399	1400000	914	745	-0.294954
BS-seq	Chr1	1.4	1401000	927	684	-0.438573
BS-seq	Chr1	1.401	1402000	860	735	-0.226592
BS-seq	Chr1	1.402	1403000	938	762	-0.299797
BS-seq	Chr1	1.403	1404000	950	870	-0.126912
BS-seq	Chr1	1.404	1405000	935	831	-0.170118
BS-seq	Chr1	1.405	1406000	923	735	-0.328586
BS-seq	Chr1	1.406	1407000	861	727	-0.244058
BS-seq	Chr1	1.407	1408000	835	725	-0.203795
BS-seq	Chr1	1.408	1409000	920	861	-0.0956206
BS-seq	Chr1	1.409	1410000	887	853	-0.0563884
BS-seq	Chr1	1.41	1411000	900	815	-0.143125
BS-seq	Chr1	1.411	1412000	916	774	-0.243014
BS-seq	Chr1	1.412	1413000	880	765	-0.202044
BS-seq	Chr1	1.413	1414000	1027	872	-0.236036
BS-seq	Chr1	1.414	1415000	1032	771	-0.42064
BS-seq	Chr1	1.415	1416000	881	747	-0.238034
BS-seq	Chr1	1.416	1417000	940	956	0.0243499
BS-seq	Chr1	1.417	1418000	980	853	-0.200236
BS-seq	Chr1	1.418	1419000	833	610	-0.449507
BS-seq	Chr1	1.419	1420000	835	631	-0.404136
BS-seq	Chr1	1.42	1421000	940	697	-0.431502
BS-seq	Chr1	1.421	1422000	855	858	0.00505323
BS-seq	Chr1	1.422	1423000	814	785	-0.0523361
BS-seq	Chr1	1.423	1424000	922	884	-0.0607204
BS-seq	Chr1	1.424	1425000	840	980	0.222392
BS-seq	Chr1	1.425	1426000	837	845	0.0137237
BS-seq	Chr1	1.426	1427000	930	959	0.0443001
BS-seq	Chr1	1.427	1428000	867	813	-0.0927766
BS-seq	Chr1	1.428	1429000	903	808	-0.160371
BS-seq	Chr1	1.429	1430000	1030	953	-0.112096
BS-seq	Chr1	1.43	1431000	680	927	0.447035
BS-seq	Chr1	1.431	1432000	1112	999	-0.1546
BS-seq	Chr1	1.432	1433000	817	820	0.00528783
BS-seq	Chr1	1.433	1434000	823	835	0.0208838
BS-seq	Chr1	1.434	1435000	987	1014	0.0389357
BS-seq	Chr1	1.435	1436000	1019	863	-0.239722
BS-seq	Chr1	1.436	1437000	1018	665	-0.614311
BS-seq	Chr1	1.437	1438000	846	685	-0.304554
BS-seq	Chr1	1.438	1439000	827	739	-0.162313
BS-seq	Chr1	1.439	1440000	848	810	-0.0661424
BS-seq	Chr1	1.44	1441000	1025	777	-0.399637
BS-seq	Chr1	1.441	1442000	766	1002	0.387466
BS-seq	Chr1	1.442	1443000	734	1029	0.487391
BS-seq	Chr1	1.443	1444000	463	630	0.44434
BS-seq	Chr1	1.444	1445000	684	896	0.389502
BS-seq	Chr1	1.445	1446000	859	1191	0.471443
BS-seq	Chr1	1.446	1447000	520	547	0.0730292
BS-seq	Chr1	1.447	1448000	908	856	-0.0850815
BS-seq	Chr1	1.448	1449000	872	714	-0.288404
BS-seq	Chr1	1.449	1450000	1073	754	-0.509014
BS-seq	Chr1	1.45	1451000	940	765	-0.297201
BS-seq	Chr1	1.451	1452000	882	869	-0.0214225
BS-seq	Chr1	1.452	1453000	816	792	-0.0430687
BS-seq	Chr1	1.453	1454000	1030	915	-0.170801
BS-seq	Chr1	1.454	1455000	935	938	0.00462156
BS-seq	Chr1	1.455	1456000	838	877	0.0656266
BS-seq	Chr1	1.456	1457000	921	898	-0.0364857
BS-seq	Chr1	1.457	1458000	1061	978	-0.117518
BS-seq	Chr1	1.458	1459000	993	727	-0.449838
BS-seq	Chr1	1.459	1460000	1012	793	-0.351817
BS-seq	Chr1	1.46	1461000	866	870	0.00664838
BS-seq	Chr1	1.461	1462000	861	889	0.0461702
BS-seq	Chr1	1.462	1463000	856	889	0.0545726
BS-seq	Chr1	1.463	1464000	136	84	-0.695145
BS-seq	Chr1	1.464	1465000	40	53	0.405992
BS-seq	Chr1	1.465	1466000	57	26	-1.13245
BS-seq	Chr1	1.466	1467000	156	177	0.182203
BS-seq	Chr1	1.467	1468000	691	779	0.172938
BS-seq	Chr1	1.468	1469000	968	992	0.0353331
BS-seq	Chr1	1.469	1470000	955	830	-0.202389
BS-seq	Chr1	1.47	1471000	1152	963	-0.258533
BS-seq	Chr1	1.471	1472000	856	817	-0.0672747
BS-seq	Chr1	1.472	1473000	863	697	-0.308202
BS-seq	Chr1	1.473	1474000	948	841	-0.172781
BS-seq	Chr1	1.474	1475000	899	871	-0.0456484
BS-seq	Chr1	1.475	1476000	895	835	-0.100111
BS-seq	Chr1	1.476	1477000	792	768	-0.0443941
BS-seq	Chr1	1.477	1478000	1132	926	-0.28979
BS-seq	Chr1	1.478	1479000	1438	736	-0.966286
BS-seq	Chr1	1.479	1480000	1014	977	-0.0536272
BS-seq	Chr1	1.48	1481000	1072	1056	-0.0216951
BS-seq	Chr1	1.481	1482000	944	863	-0.129426
BS-seq	Chr1	1.482	1483000	867	857	-0.0167368
BS-seq	Chr1	1.483	1484000	923	692	-0.415559
BS-seq	Chr1	1.484	1485000	940	789	-0.252635
BS-seq	Chr1	1.485	1486000	1068	780	-0.453366
BS-seq	Chr1	1.486	1487000	906	845	-0.10056
BS-seq	Chr1	1.487	1488000	760	748	-0.0229611
BS-seq	Chr1	1.488	1489000	868	858	-0.0167174
BS-seq	Chr1	1.489	1490000	994	782	-0.346077
BS-seq	Chr1	1.49	1491000	871	803	-0.117273
BS-seq	Chr1	1.491	1492000	882	719	-0.294787
BS-seq	Chr1	1.492	1493000	954	754	-0.339425
BS-seq	Chr1	1.493	1494000	811	681	-0.252047
BS-seq	Chr1	1.494	1495000	871	898	0.0440427
BS-seq	Chr1	1.495	1496000	968	986	0.0265806
BS-seq	Chr1	1.496	1497000	916	898	-0.0286322
BS-seq	Chr1	1.497	1498000	903	931	0.0440552
BS-seq	Chr1	1.498	1499000	870	633	-0.45881
BS-seq	Chr1	1.499	1500000	874	719	-0.281642
BS-seq	Chr1	1.5	1501000	922	802	-0.201165
BS-seq	Chr1	1.501	1502000	810	822	0.0212165
BS-seq	Chr1	1.502	1503000	824	859	0.0600138
BS-seq	Chr1	1.503	1504000	835	791	-0.0780985
BS-seq	Chr1	1.504	1505000	858	901	0.0705495
BS-seq	Chr1	1.505	1506000	821	890	0.116423
BS-seq	Chr1	1.506	1507000	1018	801	-0.345863
BS-seq	Chr1	1.507	1508000	843	655	-0.364038
BS-seq	Chr1	1.508	1509000	974	824	-0.241277
BS-seq	Chr1	1.509	1510000	867	843	-0.0404994
BS-seq	Chr1	1.51	1511000	923	711	-0.376481
BS-seq	Chr1	1.511	1512000	859	760	-0.176659
BS-seq	Chr1	1.512	1513000	771	775	0.00746545
BS-seq	Chr1	1.513	1514000	848	747	-0.182956
BS-seq	Chr1	1.514	1515000	996	775	-0.361949
BS-seq	Chr1	1.515	1516000	895	771	-0.215157
BS-seq	Chr1	1.516	1517000	940	855	-0.136736
BS-seq	Chr1	1.517	1518000	751	863	0.200548
BS-seq	Chr1	1.518	1519000	914	1083	0.244767
BS-seq	Chr1	1.519	1520000	760	920	0.275634
BS-seq	Chr1	1.52	1521000	777	680	-0.19238
BS-seq	Chr1	1.521	1522000	10	9	-0.152003
BS-seq	Chr1	1.522	1523000	313	493	0.655425
BS-seq	Chr1	1.523	1524000	624	711	0.188304
BS-seq	Chr1	1.524	1525000	736	677	-0.12055
BS-seq	Chr1	1.525	1526000	402	459	0.191299
BS-seq	Chr1	1.526	1527000	4	1	-2
BS-seq	Chr1	1.527	1528000	490	490	0
BS-seq	Chr1	1.528	1529000	926	979	0.0802967
BS-seq	Chr1	1.529	1530000	868	876	0.0132358
BS-seq	Chr1	1.53	1531000	939	811	-0.211423
BS-seq	Chr1	1.531	1532000	853	785	-0.119853
BS-seq	Chr1	1.532	1533000	949	893	-0.0877479
BS-seq	Chr1	1.533	1534000	862	721	-0.257689
BS-seq	Chr1	1.534	1535000	1003	959	-0.0647189
BS-seq	Chr1	1.535	1536000	875	794	-0.140144
BS-seq	Chr1	1.536	1537000	1003	844	-0.249007
BS-seq	Chr1	1.537	1538000	979	1001	0.0320612
BS-seq	Chr1	1.538	1539000	842	863	0.0355403
BS-seq	Chr1	1.539	1540000	974	958	-0.0238961
BS-seq	Chr1	1.54	1541000	858	876	0.0299532
BS-seq	Chr1	1.541	1542000	1005	939	-0.0979984
BS-seq	Chr1	1.542	1543000	974	934	-0.0604992
BS-seq	Chr1	1.543	1544000	897	755	-0.248631
BS-seq	Chr1	1.544	1545000	808	923	0.191975
BS-seq	Chr1	1.545	1546000	888	813	-0.127304
BS-seq	Chr1	1.546	1547000	833	885	0.087361
BS-seq	Chr1	1.547	1548000	981	788	-0.316058
BS-seq	Chr1	1.548	1549000	899	966	0.103702
BS-seq	Chr1	1.549	1550000	901	863	-0.0621665
BS-seq	Chr1	1.55	1551000	931	760	-0.292782
BS-seq	Chr1	1.551	1552000	1006	848	-0.246494
BS-seq	Chr1	1.552	1553000	1038	1040	0.00277708
BS-seq	Chr1	1.553	1554000	875	893	0.0293772
BS-seq	Chr1	1.554	1555000	826	876	0.0847891
BS-seq	Chr1	1.555	1556000	853	1052	0.302517
BS-seq	Chr1	1.556	1557000	877	886	0.0147299
BS-seq	Chr1	1.557	1558000	777	808	0.0564407
BS-seq	Chr1	1.558	1559000	861	705	-0.28839
BS-seq	Chr1	1.559	1560000	868	800	-0.117695
BS-seq	Chr1	1.56	1561000	972	946	-0.0391161
BS-seq	Chr1	1.561	1562000	919	821	-0.162683
BS-seq	Chr1	1.562	1563000	954	840	-0.1836
BS-seq	Chr1	1.563	1564000	954	843	-0.178457
BS-seq	Chr1	1.564	1565000	916	701	-0.385933
BS-seq	Chr1	1.565	1566000	875	779	-0.16766
BS-seq	Chr1	1.566	1567000	968	864	-0.163976
BS-seq	Chr1	1.567	1568000	826	874	0.0814915
BS-seq	Chr1	1.568	1569000	889	932	0.0681465
BS-seq	Chr1	1.569	1570000	1074	882	-0.284143
BS-seq	Chr1	1.57	1571000	985	982	-0.0044007
BS-seq	Chr1	1.571	1572000	877	956	0.124434
BS-seq	Chr1	1.572	1573000	866	983	0.182824
BS-seq	Chr1	1.573	1574000	958	1006	0.0705327
BS-seq	Chr1	1.574	1575000	902	1018	0.174538
BS-seq	Chr1	1.575	1576000	940	968	0.0423463
BS-seq	Chr1	1.576	1577000	826	932	0.174188
BS-seq	Chr1	1.577	1578000	999	959	-0.0589539
BS-seq	Chr1	1.578	1579000	1039	1103	0.0862371
BS-seq	Chr1	1.579	1580000	986	927	-0.0890183
BS-seq	Chr1	1.58	1581000	1029	1059	0.0414596
BS-seq	Chr1	1.581	1582000	1052	831	-0.340214
BS-seq	Chr1	1.582	1583000	787	652	-0.271492
BS-seq	Chr1	1.583	1584000	805	854	0.0852473
BS-seq	Chr1	1.584	1585000	782	605	-0.370233
BS-seq	Chr1	1.585	1586000	975	931	-0.0666211
BS-seq	Chr1	1.586	1587000	1181	873	-0.435955
BS-seq	Chr1	1.587	1588000	942	762	-0.305936
BS-seq	Chr1	1.588	1589000	924	930	0.00933786
BS-seq	Chr1	1.589	1590000	846	962	0.185379
BS-seq	Chr1	1.59	1591000	1228	1058	-0.214971
BS-seq	Chr1	1.591	1592000	991	1000	0.013043
BS-seq	Chr1	1.592	1593000	931	1056	0.181757
BS-seq	Chr1	1.593	1594000	817	995	0.28436
BS-seq	Chr1	1.594	1595000	876	700	-0.323576
BS-seq	Chr1	1.595	1596000	807	824	0.0300757
BS-seq	Chr1	1.596	1597000	978	722	-0.437836
BS-seq	Chr1	1.597	1598000	945	839	-0.171644
BS-seq	Chr1	1.598	1599000	973	1105	0.183535
BS-seq	Chr1	1.599	1600000	894	991	0.14861
BS-seq	Chr1	1.6	1601000	923	865	-0.0936305
BS-seq	Chr1	1.601	1602000	1185	1452	0.293154
BS-seq	Chr1	1.602	1603000	1038	822	-0.336596
BS-seq	Chr1	1.603	1604000	840	638	-0.396833
BS-seq	Chr1	1.604	1605000	940	815	-0.205861
BS-seq	Chr1	1.605	1606000	920	964	0.0673993
BS-seq	Chr1	1.606	1607000	907	992	0.129238
BS-seq	Chr1	1.607	1608000	800	820	0.0356239
BS-seq	Chr1	1.608	1609000	926	705	-0.393389
BS-seq	Chr1	1.609	1610000	985	702	-0.488653
BS-seq	Chr1	1.61	1611000	974	731	-0.41405
BS-seq	Chr1	1.611	1612000	687	881	0.358832
BS-seq	Chr1	1.612	1613000	897	1105	0.300866
BS-seq	Chr1	1.613	1614000	593	752	0.342701
BS-seq	Chr1	1.614	1615000	554	587	0.0834745
BS-seq	Chr1	1.615	1616000	1084	1028	-0.0765245
BS-seq	Chr1	1.616	1617000	893	918	0.039834
BS-seq	Chr1	1.617	1618000	735	923	0.328586
BS-seq	Chr1	1.618	1619000	948	784	-0.274033
BS-seq	Chr1	1.619	1620000	878	647	-0.440455
BS-seq	Chr1	1.62	1621000	981	908	-0.111561
BS-seq	Chr1	1.621	1622000	807	720	-0.164572
BS-seq	Chr1	1.622	1623000	851	849	-0.00339458
BS-seq	Chr1	1.623	1624000	764	859	0.169085
BS-seq	Chr1	1.624	1625000	863	727	-0.247405
BS-seq	Chr1	1.625	1626000	822	701	-0.229724
BS-seq	Chr1	1.626	1627000	897	847	-0.082746
BS-seq	Chr1	1.627	1628000	1023	840	-0.284345
BS-seq	Chr1	1.628	1629000	979	730	-0.423412
BS-seq	Chr1	1.629	1630000	987	906	-0.123539
BS-seq	Chr1	1.63	1631000	978	765	-0.354375
BS-seq	Chr1	1.631	1632000	1072	891	-0.266808
BS-seq	Chr1	1.632	1633000	924	883	-0.0654794
BS-seq	Chr1	1.633	1634000	883	772	-0.193813
BS-seq	Chr1	1.634	1635000	888	666	-0.415037
BS-seq	Chr1	1.635	1636000	929	711	-0.385829
BS-seq	Chr1	1.636	1637000	1040	1011	-0.0408005
BS-seq	Chr1	1.637	1638000	951	778	-0.289675
BS-seq	Chr1	1.638	1639000	803	892	0.151644
BS-seq	Chr1	1.639	1640000	866	775	-0.160171
BS-seq	Chr1	1.64	1641000	810	684	-0.243926
BS-seq	Chr1	1.641	1642000	844	708	-0.253494
BS-seq	Chr1	1.642	1643000	868	799	-0.1195
BS-seq	Chr1	1.643	1644000	899	844	-0.0910781
BS-seq	Chr1	1.644	1645000	889	1007	0.179808
BS-seq	Chr1	1.645	1646000	985	1057	0.10178
BS-seq	Chr1	1.646	1647000	943	761	-0.309361
BS-seq	Chr1	1.647	1648000	942	826	-0.189585
BS-seq	Chr1	1.648	1649000	883	716	-0.302454
BS-seq	Chr1	1.649	1650000	921	762	-0.27341
BS-seq	Chr1	1.65	1651000	904	873	-0.0503411
BS-seq	Chr1	1.651	1652000	809	775	-0.0619434
BS-seq	Chr1	1.652	1653000	899	819	-0.134458
BS-seq	Chr1	1.653	1654000	868	929	0.0979836
BS-seq	Chr1	1.654	1655000	910	769	-0.242883
BS-seq	Chr1	1.655	1656000	1032	896	-0.203872
BS-seq	Chr1	1.656	1657000	929	811	-0.195977
BS-seq	Chr1	1.657	1658000	868	740	-0.23017
BS-seq	Chr1	1.658	1659000	904	760	-0.250323
BS-seq	Chr1	1.659	1660000	900	976	0.116956
BS-seq	Chr1	1.66	1661000	1036	1098	0.0838541
BS-seq	Chr1	1.661	1662000	879	776	-0.179807
BS-seq	Chr1	1.662	1663000	937	855	-0.132125
BS-seq	Chr1	1.663	1664000	946	763	-0.310157
BS-seq	Chr1	1.664	1665000	717	841	0.230133
BS-seq	Chr1	1.665	1666000	1042	907	-0.200181
BS-seq	Chr1	1.666	1667000	1083	656	-0.723266
BS-seq	Chr1	1.667	1668000	865	744	-0.217398
BS-seq	Chr1	1.668	1669000	990	767	-0.368202
BS-seq	Chr1	1.669	1670000	886	947	0.0960577
BS-seq	Chr1	1.67	1671000	1013	795	-0.349607
BS-seq	Chr1	1.671	1672000	960	751	-0.354221
BS-seq	Chr1	1.672	1673000	907	680	-0.415568
BS-seq	Chr1	1.673	1674000	941	814	-0.209166
BS-seq	Chr1	1.674	1675000	937	929	-0.0123705
BS-seq	Chr1	1.675	1676000	923	768	-0.265224
BS-seq	Chr1	1.676	1677000	836	1010	0.27278
BS-seq	Chr1	1.677	1678000	876	917	0.0659909
BS-seq	Chr1	1.678	1679000	791	709	-0.157892
BS-seq	Chr1	1.679	1680000	903	815	-0.147926
BS-seq	Chr1	1.68	1681000	997	804	-0.310398
BS-seq	Chr1	1.681	1682000	1009	1051	0.0588365
BS-seq	Chr1	1.682	1683000	1038	874	-0.248101
BS-seq	Chr1	1.683	1684000	979	659	-0.57103
BS-seq	Chr1	1.684	1685000	1020	710	-0.522678
BS-seq	Chr1	1.685	1686000	1053	923	-0.190103
BS-seq	Chr1	1.686	1687000	956	791	-0.273333
BS-seq	Chr1	1.687	1688000	1025	862	-0.249864
BS-seq	Chr1	1.688	1689000	1033	818	-0.336668
BS-seq	Chr1	1.689	1690000	873	868	-0.00828661
BS-seq	Chr1	1.69	1691000	880	813	-0.114248
BS-seq	Chr1	1.691	1692000	924	677	-0.448737
BS-seq	Chr1	1.692	1693000	900	865	-0.0572249
BS-seq	Chr1	1.693	1694000	841	885	0.0735717
BS-seq	Chr1	1.694	1695000	943	849	-0.151493
BS-seq	Chr1	1.695	1696000	948	659	-0.524609
BS-seq	Chr1	1.696	1697000	928	939	0.0170004
BS-seq	Chr1	1.697	1698000	892	963	0.110492
BS-seq	Chr1	1.698	1699000	916	829	-0.143975
BS-seq	Chr1	1.699	1700000	946	689	-0.457336
BS-seq	Chr1	1.7	1701000	864	675	-0.356144
BS-seq	Chr1	1.701	1702000	975	854	-0.191166
BS-seq	Chr1	1.702	1703000	921	765	-0.267741
BS-seq	Chr1	1.703	1704000	923	878	-0.0721097
BS-seq	Chr1	1.704	1705000	1042	807	-0.368715
BS-seq	Chr1	1.705	1706000	661	806	0.28613
BS-seq	Chr1	1.706	1707000	718	891	0.311442
BS-seq	Chr1	1.707	1708000	879	843	-0.0603305
BS-seq	Chr1	1.708	1709000	890	706	-0.334137
BS-seq	Chr1	1.709	1710000	912	888	-0.0384741
BS-seq	Chr1	1.71	1711000	947	708	-0.419615
BS-seq	Chr1	1.711	1712000	883	722	-0.290415
BS-seq	Chr1	1.712	1713000	953	809	-0.236337
BS-seq	Chr1	1.713	1714000	956	977	0.0313479
BS-seq	Chr1	1.714	1715000	777	860	0.146422
BS-seq	Chr1	1.715	1716000	885	877	-0.0131006
BS-seq	Chr1	1.716	1717000	998	774	-0.366706
BS-seq	Chr1	1.717	1718000	1002	881	-0.185669
BS-seq	Chr1	1.718	1719000	942	723	-0.381731
BS-seq	Chr1	1.719	1720000	926	839	-0.142341
BS-seq	Chr1	1.72	1721000	838	764	-0.133378
BS-seq	Chr1	1.721	1722000	1008	694	-0.538488
BS-seq	Chr1	1.722	1723000	1103	776	-0.507304
BS-seq	Chr1	1.723	1724000	1025	787	-0.381188
BS-seq	Chr1	1.724	1725000	951	950	-0.00151783
BS-seq	Chr1	1.725	1726000	945	871	-0.117642
BS-seq	Chr1	1.726	1727000	969	1001	0.0468734
BS-seq	Chr1	1.727	1728000	881	883	0.00327142
BS-seq	Chr1	1.728	1729000	958	1055	0.139145
BS-seq	Chr1	1.729	1730000	976	990	0.0205474
BS-seq	Chr1	1.73	1731000	786	799	0.0236662
BS-seq	Chr1	1.731	1732000	958	827	-0.212138
BS-seq	Chr1	1.732	1733000	894	930	0.0569559
BS-seq	Chr1	1.733	1734000	938	779	-0.267965
BS-seq	Chr1	1.734	1735000	855	725	-0.237943
BS-seq	Chr1	1.735	1736000	902	889	-0.020944
BS-seq	Chr1	1.736	1737000	1008	836	-0.269921
BS-seq	Chr1	1.737	1738000	858	732	-0.229134
BS-seq	Chr1	1.738	1739000	842	940	0.158841
BS-seq	Chr1	1.739	1740000	803	899	0.162921
BS-seq	Chr1	1.74	1741000	836	1054	0.3343
BS-seq	Chr1	1.741	1742000	1034	839	-0.301493
BS-seq	Chr1	1.742	1743000	973	805	-0.273451
BS-seq	Chr1	1.743	1744000	882	921	0.0624225
BS-seq	Chr1	1.744	1745000	922	826	-0.158625
BS-seq	Chr1	1.745	1746000	1003	812	-0.30477
BS-seq	Chr1	1.746	1747000	875	742	-0.237864
BS-seq	Chr1	1.747	1748000	942	1003	0.0905226
BS-seq	Chr1	1.748	1749000	972	824	-0.238312
BS-seq	Chr1	1.749	1750000	798	825	0.0480054
BS-seq	Chr1	1.75	1751000	890	791	-0.170128
BS-seq	Chr1	1.751	1752000	989	875	-0.176688
BS-seq	Chr1	1.752	1753000	964	902	-0.0959057
BS-seq	Chr1	1.753	1754000	981	776	-0.338196
BS-seq	Chr1	1.754	1755000	864	781	-0.145709
BS-seq	Chr1	1.755	1756000	1029	893	-0.204511
BS-seq	Chr1	1.756	1757000	864	805	-0.102043
BS-seq	Chr1	1.757	1758000	946	740	-0.354315
BS-seq	Chr1	1.758	1759000	1021	874	-0.224278
BS-seq	Chr1	1.759	1760000	1006	887	-0.181624
BS-seq	Chr1	1.76	1761000	926	872	-0.0866841
BS-seq	Chr1	1.761	1762000	974	912	-0.0948879
BS-seq	Chr1	1.762	1763000	1026	979	-0.06765
BS-seq	Chr1	1.763	1764000	931	809	-0.202641
BS-seq	Chr1	1.764	1765000	934	820	-0.187799
BS-seq	Chr1	1.765	1766000	877	693	-0.339721
BS-seq	Chr1	1.766	1767000	987	917	-0.106128
BS-seq	Chr1	1.767	1768000	943	671	-0.490945
BS-seq	Chr1	1.768	1769000	933	850	-0.134414
BS-seq	Chr1	1.769	1770000	1048	875	-0.260284
BS-seq	Chr1	1.77	1771000	980	780	-0.329308
BS-seq	Chr1	1.771	1772000	915	727	-0.331816
BS-seq	Chr1	1.772	1773000	990	771	-0.360698
BS-seq	Chr1	1.773	1774000	1065	995	-0.098085
BS-seq	Chr1	1.774	1775000	1020	985	-0.0503735
BS-seq	Chr1	1.775	1776000	920	915	-0.00786212
BS-seq	Chr1	1.776	1777000	926	782	-0.243844
BS-seq	Chr1	1.777	1778000	933	927	-0.00930774
BS-seq	Chr1	1.778	1779000	896	869	-0.0441426
BS-seq	Chr1	1.779	1780000	800	725	-0.142019
BS-seq	Chr1	1.78	1781000	947	894	-0.0830896
BS-seq	Chr1	1.781	1782000	924	885	-0.0622154
BS-seq	Chr1	1.782	1783000	987	969	-0.0265534
BS-seq	Chr1	1.783	1784000	934	711	-0.393573
BS-seq	Chr1	1.784	1785000	799	704	-0.18262
BS-seq	Chr1	1.785	1786000	947	917	-0.0464427
BS-seq	Chr1	1.786	1787000	824	799	-0.0444488
BS-seq	Chr1	1.787	1788000	849	768	-0.144658
BS-seq	Chr1	1.788	1789000	866	850	-0.0269042
BS-seq	Chr1	1.789	1790000	788	714	-0.142272
BS-seq	Chr1	1.79	1791000	874	842	-0.053813
BS-seq	Chr1	1.791	1792000	1167	1226	0.0711544
BS-seq	Chr1	1.792	1793000	1013	655	-0.629067
BS-seq	Chr1	1.793	1794000	1024	886	-0.208837
BS-seq	Chr1	1.794	1795000	898	852	-0.075862
BS-seq	Chr1	1.795	1796000	1122	838	-0.421051
BS-seq	Chr1	1.796	1797000	830	710	-0.225292
BS-seq	Chr1	1.797	1798000	951	912	-0.0604115
BS-seq	Chr1	1.798	1799000	943	762	-0.307467
BS-seq	Chr1	1.799	1800000	919	822	-0.160926
BS-seq	Chr1	1.8	1801000	822	668	-0.29929
BS-seq	Chr1	1.801	1802000	1025	849	-0.271787
BS-seq	Chr1	1.802	1803000	970	898	-0.111269
BS-seq	Chr1	1.803	1804000	935	782	-0.257798
BS-seq	Chr1	1.804	1805000	876	702	-0.31946
BS-seq	Chr1	1.805	1806000	1005	963	-0.0615878
BS-seq	Chr1	1.806	1807000	836	782	-0.0963343
BS-seq	Chr1	1.807	1808000	866	799	-0.116172
BS-seq	Chr1	1.808	1809000	956	793	-0.26969
BS-seq	Chr1	1.809	1810000	931	798	-0.222392
BS-seq	Chr1	1.81	1811000	911	890	-0.0336457
BS-seq	Chr1	1.811	1812000	1120	973	-0.202987
BS-seq	Chr1	1.812	1813000	981	828	-0.244622
BS-seq	Chr1	1.813	1814000	881	770	-0.194284
BS-seq	Chr1	1.814	1815000	834	888	0.0905123
BS-seq	Chr1	1.815	1816000	810	829	0.0334502
BS-seq	Chr1	1.816	1817000	935	611	-0.613794
BS-seq	Chr1	1.817	1818000	801	879	0.134061
BS-seq	Chr1	1.818	1819000	890	1046	0.233006
BS-seq	Chr1	1.819	1820000	882	880	-0.00327513
BS-seq	Chr1	1.82	1821000	857	804	-0.0920997
BS-seq	Chr1	1.821	1822000	1021	802	-0.348309
BS-seq	Chr1	1.822	1823000	934	836	-0.15992
BS-seq	Chr1	1.823	1824000	879	831	-0.0810147
BS-seq	Chr1	1.824	1825000	850	715	-0.24952
BS-seq	Chr1	1.825	1826000	806	694	-0.215844
BS-seq	Chr1	1.826	1827000	805	820	0.0266351
BS-seq	Chr1	1.827	1828000	834	593	-0.492015
BS-seq	Chr1	1.828	1829000	698	630	-0.147875
BS-seq	Chr1	1.829	1830000	966	859	-0.169365
BS-seq	Chr1	1.83	1831000	951	908	-0.066753
BS-seq	Chr1	1.831	1832000	882	692	-0.350007
BS-seq	Chr1	1.832	1833000	704	782	0.151593
BS-seq	Chr1	1.833	1834000	939	820	-0.195501
BS-seq	Chr1	1.834	1835000	884	756	-0.22566
BS-seq	Chr1	1.835	1836000	974	698	-0.480695
BS-seq	Chr1	1.836	1837000	919	705	-0.382442
BS-seq	Chr1	1.837	1838000	885	749	-0.240712
BS-seq	Chr1	1.838	1839000	921	869	-0.083845
BS-seq	Chr1	1.839	1840000	869	892	0.0376875
BS-seq	Chr1	1.84	1841000	801	894	0.158473
BS-seq	Chr1	1.841	1842000	1022	1076	0.0742829
BS-seq	Chr1	1.842	1843000	837	921	0.137974
BS-seq	Chr1	1.843	1844000	994	1060	0.0927465
BS-seq	Chr1	1.844	1845000	937	957	0.0304699
BS-seq	Chr1	1.845	1846000	815	767	-0.0875735
BS-seq	Chr1	1.846	1847000	964	957	-0.0105142
BS-seq	Chr1	1.847	1848000	890	1026	0.205153
BS-seq	Chr1	1.848	1849000	736	682	-0.109934
BS-seq	Chr1	1.849	1850000	741	709	-0.0636879
BS-seq	Chr1	1.85	1851000	871	896	0.040826
BS-seq	Chr1	1.851	1852000	911	911	0
BS-seq	Chr1	1.852	1853000	968	828	-0.225376
BS-seq	Chr1	1.853	1854000	1082	823	-0.394736
BS-seq	Chr1	1.854	1855000	881	653	-0.432059
BS-seq	Chr1	1.855	1856000	959	1011	0.0761803
BS-seq	Chr1	1.856	1857000	751	738	-0.0251921
BS-seq	Chr1	1.857	1858000	820	736	-0.155918
BS-seq	Chr1	1.858	1859000	964	892	-0.111989
BS-seq	Chr1	1.859	1860000	958	807	-0.247457
BS-seq	Chr1	1.86	1861000	829	794	-0.0622331
BS-seq	Chr1	1.861	1862000	961	837	-0.199309
BS-seq	Chr1	1.862	1863000	926	777	-0.253098
BS-seq	Chr1	1.863	1864000	923	814	-0.181302
BS-seq	Chr1	1.864	1865000	971	871	-0.156799
BS-seq	Chr1	1.865	1866000	1124	918	-0.292076
BS-seq	Chr1	1.866	1867000	978	963	-0.0222987
BS-seq	Chr1	1.867	1868000	1042	826	-0.335142
BS-seq	Chr1	1.868	1869000	984	786	-0.324129
BS-seq	Chr1	1.869	1870000	1083	966	-0.164938
BS-seq	Chr1	1.87	1871000	1042	761	-0.453387
BS-seq	Chr1	1.871	1872000	963	857	-0.168241
BS-seq	Chr1	1.872	1873000	904	850	-0.0888599
BS-seq	Chr1	1.873	1874000	811	738	-0.136081
BS-seq	Chr1	1.874	1875000	849	1076	0.341842
BS-seq	Chr1	1.875	1876000	851	1020	0.261338
BS-seq	Chr1	1.876	1877000	704	906	0.363936
BS-seq	Chr1	1.877	1878000	918	753	-0.285844
BS-seq	Chr1	1.878	1879000	931	979	0.0725277
BS-seq	Chr1	1.879	1880000	872	926	0.0866841
BS-seq	Chr1	1.88	1881000	940	903	-0.0579348
BS-seq	Chr1	1.881	1882000	983	1087	0.145089
BS-seq	Chr1	1.882	1883000	946	1175	0.312749
BS-seq	Chr1	1.883	1884000	783	807	0.0435564
BS-seq	Chr1	1.884	1885000	836	1003	0.262747
BS-seq	Chr1	1.885	1886000	1034	1048	0.0194025
BS-seq	Chr1	1.886	1887000	1006	879	-0.194695
BS-seq	Chr1	1.887	1888000	739	738	-0.00195355
BS-seq	Chr1	1.888	1889000	909	805	-0.175292
BS-seq	Chr1	1.889	1890000	895	948	0.0829994
BS-seq	Chr1	1.89	1891000	900	896	-0.00642627
BS-seq	Chr1	1.891	1892000	939	970	0.0468596
BS-seq	Chr1	1.892	1893000	1037	846	-0.293686
BS-seq	Chr1	1.893	1894000	903	826	-0.128584
BS-seq	Chr1	1.894	1895000	915	796	-0.201003
BS-seq	Chr1	1.895	1896000	915	842	-0.119952
BS-seq	Chr1	1.896	1897000	787	801	0.0254386
BS-seq	Chr1	1.897	1898000	908	945	0.057622
BS-seq	Chr1	1.898	1899000	931	889	-0.0665977
BS-seq	Chr1	1.899	1900000	910	795	-0.194912
BS-seq	Chr1	1.9	1901000	878	846	-0.0535633
BS-seq	Chr1	1.901	1902000	752	592	-0.345135
BS-seq	Chr1	1.902	1903000	611	451	-0.438045
BS-seq	Chr1	1.903	1904000	815	660	-0.304334
BS-seq	Chr1	1.904	1905000	879	640	-0.457791
BS-seq	Chr1	1.905	1906000	904	890	-0.0225174
BS-seq	Chr1	1.906	1907000	846	872	0.0436705
BS-seq	Chr1	1.907	1908000	851	767	-0.149933
BS-seq	Chr1	1.908	1909000	902	790	-0.191275
BS-seq	Chr1	1.909	1910000	945	832	-0.183731
BS-seq	Chr1	1.91	1911000	1005	1026	0.0298352
BS-seq	Chr1	1.911	1912000	1018	1085	0.0919575
BS-seq	Chr1	1.912	1913000	1021	896	-0.188412
BS-seq	Chr1	1.913	1914000	976	838	-0.219931
BS-seq	Chr1	1.914	1915000	1010	801	-0.334481
BS-seq	Chr1	1.915	1916000	883	745	-0.245173
BS-seq	Chr1	1.916	1917000	911	716	-0.347491
BS-seq	Chr1	1.917	1918000	998	833	-0.260723
BS-seq	Chr1	1.918	1919000	1117	964	-0.212524
BS-seq	Chr1	1.919	1920000	926	770	-0.266154
BS-seq	Chr1	1.92	1921000	994	930	-0.0960151
BS-seq	Chr1	1.921	1922000	893	954	0.0953291
BS-seq	Chr1	1.922	1923000	954	791	-0.270312
BS-seq	Chr1	1.923	1924000	925	808	-0.195098
BS-seq	Chr1	1.924	1925000	955	748	-0.352462
BS-seq	Chr1	1.925	1926000	296	231	-0.357704
BS-seq	Chr1	1.926	1927000	658	577	-0.189516
BS-seq	Chr1	1.927	1928000	997	690	-0.530997
BS-seq	Chr1	1.928	1929000	915	824	-0.151127
BS-seq	Chr1	1.929	1930000	825	786	-0.0698648
BS-seq	Chr1	1.93	1931000	884	813	-0.120791
BS-seq	Chr1	1.931	1932000	936	782	-0.25934
BS-seq	Chr1	1.932	1933000	989	999	0.0145142
BS-seq	Chr1	1.933	1934000	913	710	-0.362796
BS-seq	Chr1	1.934	1935000	988	1027	0.0558532
BS-seq	Chr1	1.935	1936000	919	961	0.0644716
BS-seq	Chr1	1.936	1937000	1078	845	-0.351334
BS-seq	Chr1	1.937	1938000	952	981	0.0432916
BS-seq	Chr1	1.938	1939000	662	695	0.0701818
BS-seq	Chr1	1.939	1940000	985	748	-0.397085
BS-seq	Chr1	1.94	1941000	1030	918	-0.166078
BS-seq	Chr1	1.941	1942000	851	841	-0.0170533
BS-seq	Chr1	1.942	1943000	912	849	-0.103269
BS-seq	Chr1	1.943	1944000	924	835	-0.146117
BS-seq	Chr1	1.944	1945000	881	763	-0.207459
BS-seq	Chr1	1.945	1946000	965	810	-0.252607
BS-seq	Chr1	1.946	1947000	837	886	0.0820791
BS-seq	Chr1	1.947	1948000	930	1033	0.151538
BS-seq	Chr1	1.948	1949000	1033	783	-0.399756
BS-seq	Chr1	1.949	1950000	976	765	-0.351421
BS-seq	Chr1	1.95	1951000	979	955	-0.0358081
BS-seq	Chr1	1.951	1952000	1070	954	-0.16555
BS-seq	Chr1	1.952	1953000	891	736	-0.27572
BS-seq	Chr1	1.953	1954000	1004	952	-0.0767258
BS-seq	Chr1	1.954	1955000	785	820	0.0629313
BS-seq	Chr1	1.955	1956000	939	852	-0.140272
BS-seq	Chr1	1.956	1957000	1061	1015	-0.0639449
BS-seq	Chr1	1.957	1958000	932	850	-0.132867
BS-seq	Chr1	1.958	1959000	941	1008	0.099229
BS-seq	Chr1	1.959	1960000	1006	1164	0.210461
BS-seq	Chr1	1.96	1961000	1044	794	-0.394911
BS-seq	Chr1	1.961	1962000	965	718	-0.426545
BS-seq	Chr1	1.962	1963000	891	783	-0.186413
BS-seq	Chr1	1.963	1964000	908	815	-0.155892
BS-seq	Chr1	1.964	1965000	936	786	-0.251979
BS-seq	Chr1	1.965	1966000	814	864	0.0860025
BS-seq	Chr1	1.966	1967000	1010	592	-0.770686
BS-seq	Chr1	1.967	1968000	921	789	-0.223176
BS-seq	Chr1	1.968	1969000	946	820	-0.206216
BS-seq	Chr1	1.969	1970000	971	883	-0.137058
BS-seq	Chr1	1.97	1971000	917	817	-0.166586
BS-seq	Chr1	1.971	1972000	938	881	-0.0904459
BS-seq	Chr1	1.972	1973000	886	843	-0.0717741
BS-seq	Chr1	1.973	1974000	935	916	-0.0296188
BS-seq	Chr1	1.974	1975000	921	974	0.0807206
BS-seq	Chr1	1.975	1976000	448	571	0.349992
BS-seq	Chr1	1.976	1977000	529	733	0.470545
BS-seq	Chr1	1.977	1978000	897	946	0.0767322
BS-seq	Chr1	1.978	1979000	917	693	-0.404066
BS-seq	Chr1	1.979	1980000	898	827	-0.118828
BS-seq	Chr1	1.98	1981000	880	849	-0.051739
BS-seq	Chr1	1.981	1982000	913	867	-0.0745829
BS-seq	Chr1	1.982	1983000	1011	942	-0.101984
BS-seq	Chr1	1.983	1984000	899	935	0.0566452
BS-seq	Chr1	1.984	1985000	897	834	-0.105061
BS-seq	Chr1	1.985	1986000	885	827	-0.0977901
BS-seq	Chr1	1.986	1987000	801	817	0.0285338
BS-seq	Chr1	1.987	1988000	1068	823	-0.375947
BS-seq	Chr1	1.988	1989000	927	844	-0.135326
BS-seq	Chr1	1.989	1990000	775	783	0.014816
BS-seq	Chr1	1.99	1991000	1010	977	-0.0479248
BS-seq	Chr1	1.991	1992000	882	830	-0.0876673
BS-seq	Chr1	1.992	1993000	936	716	-0.386549
BS-seq	Chr1	1.993	1994000	979	872	-0.166981
BS-seq	Chr1	1.994	1995000	890	749	-0.24884
BS-seq	Chr1	1.995	1996000	822	718	-0.195155
BS-seq	Chr1	1.996	1997000	893	935	0.0663062
BS-seq	Chr1	1.997	1998000	974	1004	0.0437656
BS-seq	Chr1	1.998	1999000	1011	1221	0.27228
[truncated: 195,049 more rows]
